# Supplementary material for: Key extracellular proteins and TF-miRNA co-regulatory network in diabetic foot ulcer: Bioinformatics and experimental insights
Source: PLoS One. 2024 Jul 22;19(7):e0307205. doi: 10.1371/journal.pone.0307205 (PMC11262672; doi:10.1371/journal.pone.0307205)
Supplement: S1 Table — (XLSX) [file pone.0307205.s002.xlsx]

## Sheet: Gene expression in the GSE80178
	Diabetic Foot Ulcer 07	Diabetic Foot Ulcer 14	Diabetic Foot Ulcer 15	Diabetic Foot Ulcer 24	Diabetic Foot Ulcer 27	Diabetic Foot Ulcer 31	non-Diabetic Foot Skin 01	non-Diabetic Foot Skin 02	non-Diabetic Foot Skin 03
SYMBOL	GSM2114231	GSM2114232	GSM2114233	GSM2114234	GSM2114235	GSM2114236	GSM2114240	GSM2114241	GSM2114242
DDX11L1	6.00201	10.2399	6.23718	6.61285	6.48685	6.65763	6.54336	6.26615	6.28605
LINC01128	6.62397	7.01661	8.60592	7.15058	8.808	7.71298	6.81883	6.88545	6.86322
SAMD11	6.65674	6.12942	7.17527	6.68733	6.49594	6.4952	5.80836	5.95119	5.95912
KLHL17	7.11198	6.23526	7.24646	7.00814	6.92682	6.95621	6.21602	6.4308	6.3192
ISG15	6.63838	6.37498	7.37832	7.05864	7.15647	6.79273	6.2517	6.15171	6.16188
AGRN	8.04655	6.8601	7.59796	7.91377	8.09215	7.74508	7.23822	7.29956	6.89999
LINC01342	6.48297	6.54805	6.57103	6.6426	6.16082	5.98502	5.38988	5.4369	5.30369
MIR200B	6.32452	5.22935	6.59472	6.09572	5.84529	6.02483	6.01474	6.1221	6.02439
MIR200A	5.27377	4.98316	5.14184	4.89351	5.11184	5.12965	5.01579	5.16105	5.05429
MIR429	5.13483	4.35745	5.14537	4.57318	4.56085	4.78539	4.25574	4.40029	3.88366
PUSL1	7.5733	6.38015	7.97414	7.85495	7.82248	7.47419	6.44388	6.71786	6.41021
CPTP	7.81764	6.26559	8.27393	8.30175	7.79251	8.26645	6.73927	6.81553	6.83869
MRPL20-AS1	6.23741	5.97629	6.17611	6.18262	6.0055	6.04063	5.73769	5.82096	5.7143
TMEM88B	9.03663	9.26998	9.31881	8.84218	9.3265	8.82311	8.05	8.15254	8.01998
VWA1	7.46353	8.11522	8.18197	7.51704	7.61998	7.5689	6.6966	6.75153	6.35643
MIB2	8.5902	8.48945	8.63401	8.25339	8.37861	8.24212	8.09446	7.99281	7.67664
MMP23B	6.53903	6.57646	6.7741	6.46105	6.56345	6.38655	5.66178	5.87038	5.82389
MMP23A	7.92227	7.48093	8.03457	7.65143	7.98675	7.89106	7.55426	7.14736	7.44419
CALML6	6.81896	6.91139	6.68777	6.27175	6.63163	6.85844	6.29266	6.16341	6.0472
SKI	7.54434	5.75477	7.23365	7.87229	7.06595	7.44363	7.82571	7.89526	7.94267
RER1	7.595	6.94219	7.80368	7.58329	7.79287	7.6576	6.97149	7.2237	6.89588
ACTRT2	5.79983	5.43107	6.14662	5.78268	5.2566	5.52345	5.14318	5.30625	5.16524
PRDM16	6.06726	6.5166	6.49743	5.81001	6.32935	6.09275	5.85739	5.83686	5.67997
MIR4251	2.53458	2.44651	3.79417	3.21627	2.87654	2.29875	3.04579	2.98169	3.2736
ARHGEF16	6.74356	6.62947	6.9113	6.62455	6.77606	6.49407	6.24765	6.14281	6.1688
TPRG1L	9.4434	7.69759	9.43384	9.95307	9.89328	9.68577	7.96429	8.90465	8.96397
TP73	6.63802	6.45584	6.86144	6.90021	6.44142	6.44081	7.14555	7.48176	7.09618
CCDC27	5.96079	6.36724	6.05193	5.79792	6.10646	5.99586	5.45899	5.25387	5.04005
SMIM1	5.69189	5.67518	5.61171	5.36904	5.6971	5.5245	5.03204	5.12589	4.89971
LINC01134	6.82221	6.99656	7.11185	6.59022	6.95157	7.08569	6.47351	6.29419	6.26835
LINC01346	6.47091	7.70276	6.01052	6.32706	6.44644	6.44084	6.23887	6.17442	6.24672
AJAP1	8.54605	7.82516	11.0061	9.57048	9.70673	10.599	5.81704	6.72402	6.76436
RNF207	7.01897	6.89182	7.20069	6.84151	7.12694	6.956	6.64306	6.73886	6.39007
HES3	6.1918	5.80331	6.76029	6.5444	6.52963	5.94295	5.90912	5.87109	5.59929
ESPN	6.90094	7.15701	7.33348	7.37902	6.84688	6.87636	6.63923	6.42204	6.27662
ZBTB48	7.09403	7.1409	7.06809	7.05806	7.05521	7.14546	6.87676	6.82083	6.98706
PHF13	8.4269	8.48208	8.65512	8.09094	8.65447	7.96907	7.37453	7.28857	7.10716
CAMTA1	7.58702	7.07265	6.96453	7.41414	7.17506	6.98557	7.34848	7.3611	7.54036
VAMP3	9.60929	8.74698	9.58705	9.81969	9.94444	10.0095	9.6478	9.77763	10.0309
PER3	8.2392	6.41136	7.51666	7.79217	6.82819	8.17257	7.88749	8.49229	8.33949
PARK7	8.4221	6.40633	7.46237	8.49359	7.53332	7.58673	7.34155	7.54614	7.44385
ENO1-AS1	4.65163	5.69131	4.25874	4.08326	3.97067	4.31941	4.72341	4.11952	4.34579
CA6	6.3637	6.00744	5.43701	5.94622	5.38256	5.54771	9.04982	7.45705	9.25823
H6PD	7.11339	5.72198	6.95976	7.11084	6.57084	6.51218	8.1937	8.25952	8.00634
SPSB1	7.29048	5.98695	7.3531	7.19817	7.45403	7.56507	6.6974	6.85293	7.15283
TMEM201	6.60996	5.78568	6.41412	6.46838	6.47817	6.12298	6.48583	6.58769	6.64896
NMNAT1	6.39305	6.39768	7.03017	6.79165	6.50411	6.8678	6.58075	6.78127	6.57355
UBE4B	9.07614	7.38933	8.5043	8.98635	8.57701	9.11139	9.72136	9.58569	9.71611
KIF1B	8.36302	7.11498	8.81983	8.8307	9.08095	9.42441	8.87873	9.10278	9.10874
PGD	8.71444	6.28531	8.74143	8.89853	8.034	8.60798	8.32895	7.96313	8.23743
PEX14	7.01274	7.2876	7.12142	7.22549	7.03305	7.21019	6.58086	6.72845	6.61786
TARDBP	7.67989	5.30564	6.87577	7.57159	7.37456	7.62519	8.52614	8.3925	8.52147
MTOR-AS1	4.53114	5.09183	4.32289	4.58914	4.14196	4.49636	4.14989	4.11104	3.78027
ANGPTL7	6.10274	6.28356	5.83301	5.73096	5.98823	5.78719	6.34471	9.06087	8.98669
UBIAD1	7.32989	7.03955	6.67871	7.68886	6.46246	6.96729	7.21281	7.19051	7.58959
DISP3	5.75467	6.42453	5.9713	5.12883	5.13956	5.54312	5.34221	5.40526	5.17271
FBXO44	6.69735	6.493	6.71259	7.01642	6.91198	6.72549	6.95812	7.0878	7.05942
FBXO6	6.75428	6.19653	6.86634	7.40484	6.78575	7.03157	6.47323	6.74438	6.6194
DRAXIN	5.94569	5.90486	6.36049	5.58829	6.36549	5.75039	5.62428	5.65695	5.85677
AGTRAP	7.90895	7.57003	7.55735	8.52822	7.94089	8.04343	7.13325	7.26714	7.21172
NPPA-AS1	5.43476	6.02307	5.56607	5.62677	5.86584	5.84321	6.02724	6.39709	6.41467
MFN2	8.72901	5.69297	8.15475	9.02482	7.98917	8.22132	8.61712	8.86032	8.73974
MIIP	6.9395	6.70291	6.42716	6.98975	6.67032	6.43055	6.14465	6.36236	6.19696
VPS13D	8.80083	6.76516	8.62109	9.053	9.14001	9.3056	10.0825	10.1181	10.0516
AADACL4	4.35935	5.46425	5.1316	4.81783	5.26341	5.07639	4.65342	4.5231	4.3837
AADACL3	6.11827	6.82116	6.19195	5.96336	6.42411	5.90768	5.70835	5.87267	5.79451
CFAP107	4.09884	4.76866	4.39875	3.99469	3.88332	3.7559	3.76396	3.53508	3.34699
PRAMEF12	3.70473	4.97998	4.74738	4.37545	4.57127	4.63606	4.37335	4.11895	3.4868
PRAMEF2	4.96087	5.83591	5.16061	4.59267	5.07673	5.20318	5.06799	5.09033	4.157
PRAMEF8	5.3808	7.37767	6.41782	5.81852	5.97416	5.95609	5.45437	5.67689	5.60381
PRAMEF22	7.30293	7.79142	6.73003	7.29305	6.89259	6.93126	6.71065	6.68258	6.85613
PRAMEF5	6.79474	9.00496	7.07882	6.59823	7.12515	6.67219	6.69539	6.41855	6.36572
PRAMEF15	5.829	9.08208	6.17968	5.8746	5.99014	5.93863	5.37852	5.50307	5.41503
PRAMEF17	5.65119	7.2654	5.71029	5.33703	5.70003	5.74876	5.72777	5.31698	5.20119
PRAMEF20	5.50453	6.8149	5.77303	5.23988	5.64317	5.34861	5.06228	5.53595	5.32604
PDPN	7.74891	6.54111	7.24893	7.51578	7.26369	7.47784	6.45454	6.41972	6.74527
TMEM51	8.09849	6.33482	8.23134	7.43929	7.7105	7.83668	6.46362	6.44543	6.08867
FHAD1	5.75219	5.95799	5.94016	5.25357	5.75586	5.60546	5.22562	5.2732	5.06633
CTRC	7.31091	7.00847	7.67522	7.38967	7.39006	7.26468	6.82745	6.88202	6.74108
TMEM82	7.02257	6.82162	7.12964	6.91263	6.80093	6.89697	6.18012	5.90962	6.18897
FBLIM1	7.44697	5.65745	8.33333	7.46717	7.89096	8.01418	5.35019	5.94263	5.60934
SRARP	5.64755	5.89502	4.99701	5.10613	5.70285	5.33535	5.35503	4.99296	5.41419
SZRD1	7.89953	6.83206	7.74287	8.03565	7.51467	7.92152	7.61275	7.51148	7.71088
NECAP2	8.28708	6.91606	8.0744	8.58498	8.02743	8.24216	8.22813	8.3557	8.10021
MST1P2	7.29842	8.09315	7.70281	6.9857	7.13001	7.0201	6.61814	6.30228	6.69797
MIR3972	5.83536	8.28024	5.44667	5.28096	6.07552	6.01265	5.81951	5.90181	5.72326
ARHGEF10L	7.27299	6.49652	7.70785	7.3296	8.1129	7.77414	7.32263	7.09722	7.31063
ACTL8	6.00542	6.35345	6.28017	5.5999	5.89651	5.81957	5.89853	5.67232	5.7677
KLHDC7A	6.60789	6.57736	6.07248	5.89336	5.84825	5.84459	5.75453	5.48328	5.76577
PAX7	6.71898	6.48059	6.98595	6.48936	6.40685	6.49677	6.14522	6.18449	6.17839
MRTO4	7.57837	6.55635	6.93679	7.59621	6.57297	6.77398	6.8333	7.09173	6.88367
SLC66A1	7.35388	6.6379	7.68315	8.05846	7.20744	7.2264	7.07612	7.14493	7.03265
OTUD3	6.97904	5.67545	6.40823	6.86259	7.09213	6.53622	6.71587	6.55561	6.77968
UBXN10	6.49116	6.57284	6.62818	6.27216	6.97186	6.36569	5.8834	6.18785	6.05477
VWA5B1	5.826	6.37723	6.13145	6.16102	6.38027	5.87047	5.79791	5.91297	5.65228
CDA	11.4139	11.3652	11.6037	11.6758	11.6849	12.1106	7.05437	7.35781	8.43549
PINK1	8.54209	7.33256	8.78367	9.04504	9.07508	8.76288	7.7747	8.16383	8.2266
ECE1-AS1	6.35249	7.36023	6.51832	6.34624	6.49439	6.55534	6.14051	6.51586	6.35726
LDLRAD2	6.01132	5.78063	6.66158	5.91074	6.07393	6.08539	5.768	5.64832	5.41698
LINC00339	5.37804	6.27436	5.20189	5.41933	5.16359	4.5595	6.41413	6.21258	6.43251
ZBTB40	7.22671	6.01221	6.46461	7.38669	7.48491	7.10697	8.62534	8.72155	8.67726
EPHA8	6.37163	6.37163	6.71261	5.8143	6.24076	6.03429	5.44256	5.57848	5.62375
EPHB2	6.51815	6.35722	6.42511	6.79502	6.11625	6.3922	6.1979	6.28856	6.4966
MIR4684	3.27191	2.97603	3.21281	3.44122	3.30025	3.29358	3.29333	3.1918	3.03574
KDM1A	8.84672	6.48694	8.50397	9.30152	8.89065	8.40033	8.65116	8.59418	8.79389
MIR3115	4.95611	4.30273	4.35188	3.7264	5.47453	4.29398	4.67336	4.94157	5.19046
ZNF436-AS1	5.81926	6.0752	6.0238	5.69924	5.44058	5.62433	5.61502	5.42807	5.49623
RPL11	10.1263	9.28746	10.1272	10.2137	9.27871	9.52511	9.71137	10.1113	9.65474
PITHD1	8.218	6.72675	8.10287	8.75523	8.34336	8.87962	7.79923	7.91222	7.9952
MIR378F	5.31435	6.30036	5.35669	4.61977	5.41837	5.36852	5.25774	5.3533	4.88664
PNRC2	4.47863	3.47456	3.72825	4.8687	3.3141	4.09397	3.08052	3.42324	3.05192
LINC02800	5.34381	6.40593	6.26099	5.91927	6.05772	5.27724	5.51091	5.0563	5.38245
GRHL3	8.94858	8.24943	9.85017	8.81027	9.18409	9.29178	8.914	8.9838	8.57145
NIPAL3	6.69256	5.75617	5.85197	6.87701	7.32429	6.67609	7.83334	7.78674	8.05102
RCAN3	7.68484	5.96761	8.37242	8.85492	7.45286	7.86465	8.99812	8.82331	8.78588
NCMAP	6.44838	6.47243	6.28439	6.03856	6.18539	6.16014	5.94328	5.73322	6.05364
SRRM1	9.18734	7.35455	8.40843	9.45273	9.30436	9.33706	10.4035	10.3732	10.4287
CLIC4	9.65402	7.00993	9.34367	9.75984	10.3855	9.69147	9.21117	9.20135	9.49129
MIR4425	4.27119	4.36911	4.32136	4.44735	4.06888	4.46906	4.20123	4.36327	4.08826
TMEM50A	11.6937	11.6765	11.5243	11.8963	11.7402	11.8772	12.1114	11.8705	11.9707
MACO1	9.02131	8.65103	10.4769	9.7355	10.1355	9.95885	8.60341	9.14891	8.69104
LDLRAP1	7.6099	7.04059	7.81359	7.71935	8.3606	7.5777	7.16032	7.48177	7.36056
EXTL1	5.30889	5.37981	5.84225	5.24091	5.40548	5.41125	5.3826	5.13628	5.50351
PDIK1L	6.7028	6.69882	6.32804	7.00854	6.44003	6.34465	7.15543	7.39367	7.29342
ZNF593	7.92187	6.41923	8.20997	8.36385	7.37844	7.7704	6.62878	6.74922	6.82937
CNKSR1	7.29371	6.48346	8.10456	7.85262	7.74893	8.35049	7.22686	7.02644	7.13346
CEP85	6.73006	6.26973	6.60065	6.75169	6.75533	7.04206	6.79925	7.10111	6.80612
SH3BGRL3	9.86145	9.64663	9.92504	10.0473	9.73457	9.95065	8.21134	8.12701	8.56689
CD52	6.16328	6.50637	6.30109	6.49477	6.22673	5.60286	6.34704	6.7102	6.28677
LIN28A	5.40038	6.6286	5.76245	5.17558	5.47173	5.30026	5.09473	5.04168	5.10815
DHDDS	7.35091	6.04388	7.47514	7.66184	7.85483	8.17465	8.13173	8.04807	8.23719
HMGN2	5.12785	5.43604	4.31281	5.45915	4.95286	5.237	7.42177	7.587	7.26863
MIR1976	8.45952	10.1301	8.25221	8.05872	8.19204	8.45535	8.51593	9.12241	8.61763
ARID1A	7.56139	6.23719	7.35185	7.82479	7.32536	8.08727	8.29344	8.20682	8.26555
SFN	13.2479	12.0262	13.3022	13.4432	12.7172	13.2913	11.2629	11.787	11.6572
NUDC	8.20432	7.15807	8.2393	8.30232	7.91754	8.02003	8.0071	8.10813	8.01408
TRNP1	8.38206	7.41759	8.06977	8.34847	8.38783	8.41435	7.43937	7.3916	7.15662
WDTC1	8.24082	7.0536	8.25863	8.48399	8.37096	8.14017	8.16912	8.1895	8.20562
TMEM222	7.64315	7.0575	7.80631	8.64775	7.90317	8.03472	7.16373	7.22868	7.07443
SYTL1	7.08821	7.29506	7.45166	7.19557	6.90133	7.23202	7.24642	7.1868	7.15974
GPR3	6.88532	7.00791	6.53118	6.26479	6.88889	6.43243	6.29576	6.35986	6.38335
STX12	9.47996	8.00167	8.69102	8.82226	9.4073	9.04257	9.23154	8.9266	9.17218
SCARNA1	5.63453	4.93261	5.39273	6.53305	4.7964	4.53126	4.91685	4.88539	5.21961
THEMIS2	6.4896	6.72537	6.89212	6.69053	8.41062	6.54753	6.09276	6.44878	6.53207
ATP5IF1	7.57132	6.14767	6.89995	7.9035	6.89042	6.89227	6.73006	6.64062	6.649
SESN2	8.55318	7.60878	10.1145	8.98084	10.2804	9.56964	6.64995	7.21114	6.78005
MED18	6.05562	4.67197	6.30592	5.66851	5.54016	6.64803	4.88093	4.76321	4.79933
PHACTR4	9.53347	9.60877	10.1808	9.90007	10.5372	10.5186	10.3698	10.2862	10.2336
TRNAU1AP	7.07097	6.2023	7.26734	7.23775	6.81307	7.1776	6.89046	7.07787	6.84444
GMEB1	8.06022	7.02786	8.51242	8.21022	7.96643	8.5734	8.10137	8.05717	7.88302
MATN1-AS1	5.98313	6.03148	6.50478	6.07263	6.20966	6.10166	6.12222	6.16668	5.85424
SERINC2	8.64054	8.49155	8.93682	8.73194	8.64617	9.16292	7.58633	7.74666	7.8507
LDC1P	6.73588	6.92327	6.71845	6.27601	6.54631	6.68418	6.29377	6.3526	6.53095
LINC01226	5.68037	6.44612	5.69298	5.66476	5.6288	5.45996	5.05645	5.12399	5.01456
TINAGL1	7.31691	6.48669	7.22931	6.84405	8.30347	7.41362	7.0213	7.21125	6.62774
HCRTR1	6.38296	6.28824	6.12038	5.60196	6.2066	6.15836	5.38625	5.41765	5.61229
TMEM39B	6.69442	6.15531	6.52807	6.7768	6.20357	6.43998	6.60039	6.5651	6.52789
KPNA6	9.84105	7.46601	9.55362	9.95685	10.082	10.3787	9.91049	10.0646	10.1731
TXLNA	7.56276	5.57528	7.17114	7.75884	7.58467	7.52208	7.89608	7.97478	7.86602
CCDC28B	5.79732	5.75167	5.65575	5.84459	5.49218	5.17171	4.99531	5.12437	4.95013
IQCC	6.86977	6.41333	6.48015	6.84783	6.73594	6.57398	6.66603	6.77075	6.60855
DCDC2B	5.58908	5.82141	5.84473	5.81862	6.15517	5.93967	5.81792	5.43035	5.39963
LCK	6.19947	5.9967	6.23738	6.07425	5.83465	5.85773	5.52063	5.7585	5.29312
HDAC1	8.9254	7.16344	8.68902	9.05334	9.23015	8.94456	8.07117	7.94491	8.22211
TSSK3	6.21947	5.85121	5.85865	6.35613	5.552	5.90918	5.87634	6.3942	5.74142
ZBTB8B	5.8692	7.3085	6.34358	5.81461	6.03736	5.97317	5.3944	5.71738	5.6019
ZBTB8A	6.73511	5.7682	6.18816	7.54727	5.98266	6.80826	7.73401	7.69974	7.91076
RBBP4	8.63389	7.13578	7.95405	8.73283	8.19223	8.46239	9.46295	9.53249	9.55812
KIAA1522	7.71132	6.94679	7.54736	7.75161	6.82179	7.43527	7.48352	7.15357	7.33403
S100PBP	5.52424	5.88003	5.31082	5.9482	5.81532	5.77161	7.07214	7.16753	7.10284
HPCA	7.93705	7.31441	8.68633	7.78621	7.83044	7.98861	6.71009	6.75979	6.73382
AZIN2	6.2941	6.33252	6.05542	6.14256	6.05692	6.05049	6.39448	6.45648	6.53854
ZNF362	7.07737	6.43496	7.05163	7.55489	6.3517	6.41716	7.99758	8.03794	8.12099
ZSCAN20	6.54799	6.54871	6.28824	6.38129	6.18398	6.29538	6.15102	6.01788	5.97707
HMGB4	4.84743	5.98775	4.86713	4.86888	4.91601	5.08063	5.06501	4.9142	4.9808
CSMD2-AS1	5.262	6.20843	5.50763	5.09152	5.48241	5.23408	4.93366	4.82822	4.93403
C1orf94	6.05757	6.30128	5.63506	5.6186	5.76849	5.15598	5.48515	5.03774	5.39025
NCDN	7.7686	6.87682	7.15618	7.56087	6.89664	7.04813	7.07579	7.43891	7.21979
TFAP2E	7.41994	7.38969	7.39982	7.26249	7.55078	7.05328	6.82983	7.00958	6.86491
TEKT2	5.86196	6.18263	6.02781	6.11985	5.87265	6.15917	5.42188	5.57338	5.56565
ADPRS	8.41373	6.22773	8.33124	8.19153	7.47961	7.53342	6.78593	6.91421	6.81543
MAP7D1	8.64328	7.506	8.98956	8.49725	8.58877	9.02466	6.96409	7.23203	7.04834
THRAP3	8.78205	5.93012	8.08613	9.42529	8.81951	9.1023	9.62672	9.33814	9.52711
SH3D21	8.32982	8.40259	9.39334	8.86366	9.69337	9.41073	7.57443	8.1451	7.75995
MIR4255	3.44882	3.88755	4.9056	3.33962	3.61204	2.98179	4.4295	3.38442	2.87322
ZC3H12A	9.0632	8.45624	9.46764	9.25635	9.0576	8.96422	8.04043	7.94519	7.29973
CDCA8	7.40207	6.98795	7.1381	7.60793	7.1974	6.98307	7.07103	7.03812	7.25509
C1orf122	7.67623	5.77318	7.35566	7.56559	7.18251	7.24713	6.48783	6.51193	6.39095
MIR3659	5.59394	4.5607	5.13991	5.13927	4.76237	5.3205	5.37312	5.52188	5.57083
LINC01343	5.57429	6.12273	5.63327	5.79062	5.58051	5.28836	5.57043	5.37187	5.56094
AKIRIN1	8.9076	7.5023	8.62821	9.21224	9.55514	9.2026	8.23215	8.27567	8.38004
MACF1	9.90945	8.15038	10.3932	10.2391	10.8985	11.1596	10.8403	10.6664	10.9136
BMP8A	7.70548	8.01834	7.83387	7.57303	8.03529	7.62244	7.52667	7.50592	7.16338
PPIE	6.84596	6.88586	6.71293	6.98689	6.49308	6.47435	7.10859	7.47648	7.40786
MFSD2A	8.50022	6.26292	7.60169	8.61671	7.63172	7.87802	8.82818	8.51205	8.62848
RLF	8.68233	7.72771	10.2045	9.02365	9.48455	9.1819	9.39377	9.23866	9.60761
TMCO2	5.04918	5.98808	5.66581	4.96019	4.83533	5.12008	4.69053	4.62227	4.70878
ZMPSTE24	9.56136	7.57533	9.14138	10.0974	9.97746	9.83275	9.25917	9.02508	9.63348
SMAP2	8.82567	8.39341	8.3729	8.90307	9.11999	8.54306	8.82749	9.0439	8.7439
ZFP69B	5.68944	6.49639	5.53386	5.8996	5.79132	5.41627	6.56048	6.40394	6.40958
ZFP69	5.65415	5.16922	5.24638	5.89035	5.42466	5.12407	6.48713	6.428	7.31011
EXO5	5.7369	5.90394	5.68482	5.59208	5.20486	5.46704	5.70281	5.91929	5.95173
ZNF684	5.49981	4.94353	5.38718	5.84677	5.20113	5.13836	6.19137	6.04535	6.27642
MIR30E	7.35452	6.42049	7.04949	6.64973	6.67384	6.82582	8.54002	8.55488	8.53722
MIR30C1	6.17046	6.30386	5.11022	5.72008	5.58965	5.73276	5.89854	5.98089	5.9838
CTPS1	8.44458	6.22973	7.53308	7.89151	7.62604	7.85127	7.05652	7.63044	7.43083
SLFNL1-AS1	6.47964	6.11574	6.40509	6.60497	6.36934	6.28548	6.04245	6.48836	6.38681
GUCA2B	5.94102	6.84429	5.52486	5.42152	5.80698	5.88166	5.54679	5.75556	5.78616
RIMKLA	6.40539	6.21586	7.83814	6.36926	6.50935	5.72076	5.21004	5.80141	5.63778
PPCS	7.26757	6.6234	6.93454	7.77992	6.87673	7.11498	7.21438	7.55757	7.22018
CCDC30	5.14684	5.36977	4.88537	5.03446	4.81434	5.12288	6.33709	6.19639	5.67378
PPIH	7.23617	6.39811	6.61565	7.62128	6.25402	6.55487	7.75547	7.98436	7.97214
YBX1	11.8291	10.3397	11.5093	11.5553	11.0992	11.2946	11.6965	11.7841	11.7633
C1orf50	7.41131	6.98912	7.10987	8.08266	7.30986	7.00118	7.23387	7.58914	7.39052
TMEM269	5.3708	5.23345	5.23133	4.8787	5.14603	5.24294	4.96642	5.26399	5.06674
ERMAP	6.85706	7.04888	6.67976	6.78919	6.18743	6.18065	7.63707	7.19672	7.45821
ZNF691	5.77478	5.49149	5.56347	5.43138	5.05812	5.46638	6.3573	6.34812	6.15185
SLC2A1-DT	6.34888	6.84102	6.80783	6.487	6.85195	6.41315	6.8106	6.57608	6.17623
CFAP57	5.56934	6.21801	5.3469	5.34012	5.50931	5.12343	5.24072	5.12707	4.86792
TMEM125	7.26059	6.88199	7.16189	7.07335	6.95352	7.35151	6.48668	6.35637	6.24067
TIE1	6.84384	6.25602	6.68664	6.82076	6.94485	6.8267	6.97519	6.92501	7.01591
MPL	7.20154	6.58799	6.95781	6.72255	6.40474	7.41108	6.03608	5.94304	5.91927
CDC20	8.70437	6.98154	8.42743	7.96203	9.08987	8.06663	7.24402	6.58315	7.10235
SZT2	7.51895	6.8337	7.84253	7.68035	8.95157	8.58512	8.36656	8.15462	8.13234
KDM4A	7.74392	5.68269	7.08885	7.79128	7.9013	7.4037	8.45816	8.38053	8.25174
ARTN	7.2251	6.39279	7.04838	6.92431	7.13894	7.53625	5.50751	5.68264	5.5123
IPO13	8.0818	7.07232	7.86212	8.26708	7.96445	8.3921	7.5447	7.71528	7.78063
DPH2	7.24118	6.87647	6.88119	7.44236	6.51917	6.86122	6.90617	7.2227	6.99332
CCDC24	6.36431	6.48219	6.43347	6.35742	6.52434	6.3477	6.19122	6.20082	6.22248
KLF17	5.72318	5.52456	6.10488	5.68803	5.46092	5.51091	4.91815	4.98048	4.76716
DMAP1	6.41059	6.58203	6.36887	6.68981	6.44866	6.95871	7.52045	7.58048	7.47319
RNF220	7.10271	7.15337	6.94115	6.87779	6.73474	7.0134	7.19764	7.45338	7.3836
ARMH1	5.81813	6.15934	5.74974	6.09941	5.73343	5.59531	5.51999	5.65342	5.75693
KIF2C	6.42217	6.35662	5.8127	6.49118	6.27175	6.08224	6.11973	6.19222	5.99831
PLK3	8.61892	7.61856	8.45969	8.33766	9.61341	8.59276	7.5482	7.39739	7.19328
BTBD19	7.29853	6.92622	7.37353	6.62051	7.968	7.63981	7.01371	6.62728	6.59987
UROD	7.29468	7.03783	6.97294	7.60528	6.90537	7.29029	7.47323	7.85213	7.71686
LINC01144	6.53569	6.57315	6.40963	6.11468	6.19202	6.50683	6.76446	6.38431	6.51376
HPDL	6.48325	6.58665	6.75183	6.74915	6.35176	6.3904	5.93078	5.98343	5.84603
NASP	6.71815	5.85779	5.9567	6.57494	6.55576	6.15953	6.90785	6.78052	6.98715
TMEM69	8.65561	7.9056	7.69794	8.84964	8.8626	8.72681	8.66478	8.63424	8.65221
MAST2	7.42008	7.35061	7.11913	7.55774	7.61475	7.63931	7.41723	7.51114	8.13314
TSPAN1	4.73622	4.90394	4.61889	4.86396	6.32507	5.71779	5.01721	5.25468	5.1358
LURAP1	6.61109	6.4432	6.56531	6.40238	6.11205	6.28215	6.00952	5.79387	6.02496
RAD54L	6.30801	6.54334	6.27934	6.13151	5.85732	5.87536	6.18776	6.09131	6.17606
UQCRH	7.28509	6.47851	7.24019	7.40858	6.77091	6.81675	6.41067	6.32349	6.44344
FAAH	7.19389	6.82268	6.8048	7.09534	6.83513	7.03226	6.71912	6.71217	6.58164
FAAHP1	5.4718	6.39802	5.60796	5.06651	5.61672	5.33173	5.28651	5.19124	5.08655
DMBX1	6.63206	6.37506	6.52447	6.45388	6.94501	6.57648	6.1461	6.06718	5.74867
MKNK1-AS1	5.56586	6.02085	5.81215	5.3045	5.70052	5.3754	5.02234	5.19012	4.91917
TEX38	6.4358	6.56845	5.79663	5.8429	6.12527	6.12308	6.04543	5.88006	6.15592
EFCAB14-AS1	4.65746	4.19982	4.31553	4.31244	4.21449	3.93006	3.48048	3.66167	3.61839
LINC00853	5.77018	6.67217	5.93152	5.60162	5.77765	5.73457	5.52254	5.44735	5.24354
FOXE3	6.4859	6.0839	6.58133	5.34872	6.10011	5.90342	5.50095	5.58531	5.50303
FOXD2	6.18101	6.28399	6.41332	6.27093	6.59401	6.11764	5.5287	5.69166	5.55813
MIR4421	4.58654	7.16102	4.37419	5.08118	4.79436	4.43059	5.00459	4.81177	5.28562
C1orf185	3.91055	5.22562	4.31361	4.55055	4.23522	4.55528	4.03778	3.88775	4.06428
RNF11	10.9039	10.255	11.272	11.0651	10.8613	11.1228	9.44887	9.70564	9.50438
OSBPL9	7.54154	7.29553	8.31589	7.96012	8.85022	8.46681	8.52214	8.59066	8.72826
BTF3L4	6.80428	6.42572	5.92298	6.91422	6.44411	6.70096	7.83187	7.63019	8.10223
PRPF38A	8.5322	6.85171	8.37819	8.89446	8.89308	9.08963	9.75038	9.52098	9.77309
GPX7	7.99649	6.77187	6.65719	7.84645	6.75763	7.16082	8.35687	7.88127	8.28692
ZYG11B	7.96486	5.27598	7.49199	8.38695	7.80064	7.4801	8.49826	8.5009	8.91288
ZYG11A	5.31716	5.4597	5.35287	5.18993	5.33519	5.20243	4.76269	5.03381	4.96982
SCP2	9.35759	6.62851	9.10464	9.41829	8.53287	8.65825	9.69392	9.60787	9.5379
PODN	6.78567	6.59171	7.00677	6.58677	6.19557	6.12501	7.78091	8.36278	9.2476
CPT2	7.44441	5.85676	7.13786	7.61518	7.1216	6.97125	7.10023	7.19806	7.33663
MAGOH-DT	5.80783	5.49249	5.97664	5.46597	5.46922	5.94993	5.97365	5.77398	5.75638
LRRC42	8.25968	6.03901	7.9081	8.06167	7.79135	7.82723	7.33076	7.1248	7.27665
TCEANC2	6.18983	5.50579	5.69277	6.2986	5.67787	6.03831	7.1094	6.79816	6.84708
MRPL37	9.54474	9.09256	9.13556	9.73209	9.24245	9.7106	9.5758	9.70252	9.65538
ACOT11	7.13341	5.9468	7.08543	7.24732	8.33389	7.84478	6.44457	6.37433	6.31633
MROH7-TTC4	6.48507	6.38181	6.33742	6.27747	6.2827	6.47626	6.5729	6.73006	6.67773
LEXM	5.66894	5.46216	5.86434	6.15655	6.29028	6.41485	5.18878	5.25799	5.2459
TMEM61	6.61803	7.20834	6.97431	7.1904	6.77763	6.69381	6.20269	5.95401	6.01699
PCSK9	7.01183	6.68411	6.65485	6.76229	6.74528	6.90769	6.57013	6.45809	6.33338
LOC100507634	6.87613	6.70651	6.84134	6.98683	6.63382	6.75719	5.86593	6.3756	6.21865
MIR4422	6.27808	5.35225	6.60718	6.02613	5.89818	5.9878	5.08867	5.42334	5.12798
LINC01135	5.53778	6.70106	5.85937	5.94738	5.82025	5.95536	5.48324	5.45985	5.62222
FGGY	5.84197	6.17716	5.82896	6.35036	6.22799	6.29359	6.5408	6.13902	6.33354
HOOK1	9.0787	7.78211	9.89198	9.37732	9.35345	9.71164	8.40606	8.86604	8.72662
NFIA	7.8241	6.88328	6.98828	8.25433	7.15375	7.45537	9.49381	9.73303	9.60708
PATJ	8.77328	7.3232	9.46934	9.05993	9.52417	9.87852	9.7222	9.46171	9.5483
L1TD1	5.60757	5.29364	5.38517	4.96723	5.80738	5.22813	5.27233	4.50701	4.9142
USP1	7.70887	4.39246	6.85244	7.91258	6.7298	6.86065	8.47736	8.48767	8.23889
ANGPTL3	3.17603	2.9126	3.0034	3.17221	2.6584	2.88861	2.99049	3.02087	3.02915
FOXD3	5.23743	4.61109	5.48465	5.2362	5.36168	5.25382	4.80294	4.61171	4.29137
EFCAB7	5.13466	5.03049	4.56606	5.74563	5.02228	5.14686	7.36567	7.08593	7.32369
DLEU2L	2.63009	5.58837	3.98507	3.48549	3.4897	4.73016	6.29063	6.53165	6.25429
PGM1	7.75656	6.4367	7.41264	7.61204	6.60561	7.08415	7.5172	7.43408	7.6748
ROR1	6.53893	5.54287	6.06139	6.672	6.62319	5.57369	8.07169	7.89169	7.93865
UBE2U	3.03206	4.52766	3.64715	3.66795	3.52425	3.51117	4.48009	6.37984	3.64713
CACHD1	6.24273	6.2767	6.0156	7.30272	5.99954	6.48178	9.49835	9.28342	9.61735
MIR4794	2.58015	2.29244	2.55498	2.64602	2.57427	2.64024	3.11329	3.44775	3.74297
LEPR	6.57065	6.11374	6.51796	6.72439	7.16996	6.94651	6.76794	6.85028	7.43941
SGIP1	5.83337	6.33408	5.65873	6.43186	6.87058	7.33717	7.08542	7.17337	6.89741
MIR3117	2.43084	2.30778	2.70673	2.73518	2.65355	2.20616	2.50635	2.85845	2.25961
DYNLT5	4.8801	5.1947	3.49691	4.20328	4.94109	5.33139	4.43636	4.82316	5.18226
MIER1	7.81255	5.91114	7.37439	8.23705	8.00948	7.93035	8.27831	8.4817	8.52193
IL23R	4.45444	4.56023	4.22987	4.41685	4.25323	4.05502	4.32224	4.03821	4.2101
GNG12-AS1	4.71582	5.85789	5.17707	5.1503	4.91492	5.00424	6.14385	6.4934	6.03966
LRRC7	4.7057	4.73685	5.17433	4.47053	4.81816	4.73917	5.81971	4.20204	4.5846
SRSF11	9.00642	6.80172	7.36764	8.7913	9.49341	9.51287	11.0132	10.8121	10.7365
HHLA3	6.1964	5.95261	6.17818	6.37341	5.80501	7.18674	6.16374	6.12209	5.79141
CTH	6.1743	5.24781	5.91499	5.7329	7.05542	6.40351	5.24262	5.40932	5.06354
ZRANB2-AS1	4.97313	4.30723	4.97943	4.85114	4.75845	5.08724	4.35423	4.45838	4.45343
ZRANB2-DT	4.77266	5.13464	4.86245	4.90235	4.90331	4.33289	4.81947	5.08564	5.06564
FPGT-TNNI3K	5.94108	5.6767	5.72897	5.87653	5.67429	5.45241	6.75844	6.76972	6.77858
TYW3	7.08118	6.35475	6.24839	7.35994	6.12221	6.52701	7.82803	7.83993	7.76745
LHX8	5.15372	5.75209	5.28455	5.26419	5.19714	5.15024	5.00529	4.76206	4.97505
AK5	5.96988	5.53426	5.41947	5.57863	5.14549	4.81504	5.94083	5.63769	5.3672
NEXN	4.6885	4.12072	4.63207	4.69023	4.67894	4.62367	5.68554	6.03191	6.01463
MGC27382	4.36354	5.19978	4.39022	4.34732	3.95814	4.33748	4.2019	4.05015	4.1231
PTGFR	5.91016	6.15235	6.74322	6.16249	5.75455	5.89637	6.77791	8.19897	8.78838
IFI44L	4.63075	5.69766	4.44518	4.99494	4.44695	5.15282	6.83246	8.09547	6.80039
IFI44	5.51734	4.99489	4.51805	5.3409	5.29816	5.1113	7.51356	8.54319	7.55615
ADGRL2	9.38314	7.47737	10.0186	9.24368	9.89482	10.6013	8.49974	8.52706	8.35637
SAMD13	4.83905	5.81971	5.34463	4.78446	5.43726	5.12275	5.59593	5.47438	5.113
DNASE2B	5.42458	6.61519	5.74455	5.52306	5.26246	5.08125	5.10886	4.9952	5.05576
RPF1	9.15113	7.19011	8.19267	9.39642	8.27024	8.53168	9.59566	9.41234	9.52565
DNAI3	5.34731	5.19727	5.30245	5.53977	5.06675	4.9617	5.92875	5.60773	5.96122
MIR4423	2.92892	2.7966	2.9641	3.08971	2.7758	2.83612	3.03569	3.13544	2.99939
BCL10-AS1	5.4337	5.51297	5.52193	5.34714	5.35638	5.48223	5.21932	5.58778	5.02959
CLCA2	12.0742	10.193	11.3759	12.2324	11.7924	12.3786	11.3387	11.4993	11.2935
CLCA1	4.0007	4.64175	4.36008	4.06931	4.0153	4.20652	3.71823	3.70151	3.87987
CLCA4	5.91921	4.77264	5.33368	7.02506	5.42054	4.36998	7.87107	5.92954	6.99085
SH3GLB1	9.25399	6.84551	9.36244	9.56786	9.40859	9.33817	9.60011	9.805	9.58845
HS2ST1	7.84286	6.47045	7.13436	7.97481	7.20866	7.10926	8.49797	8.4241	8.3338
LINC01140	5.9497	5.5694	5.77455	5.77403	6.14808	5.82445	6.46477	6.28258	6.52929
LMO4	7.90018	6.57201	7.28587	7.74324	7.01065	7.06504	7.85967	9.0503	8.05798
PKN2	8.43409	5.71596	8.19173	8.50032	8.85231	8.91186	9.54791	9.60762	9.48467
ZNF326	7.44238	5.91779	6.80447	7.75674	7.58724	7.54789	8.78513	8.72119	8.98954
CDC7	5.94919	5.67103	5.49345	6.23992	5.80443	5.65133	6.56656	6.81896	7.12182
EPHX4	4.35113	5.46196	5.02062	4.8803	4.85894	4.68543	5.20955	4.90495	5.01022
BTBD8	4.68357	4.88473	5.06448	4.67042	4.43294	4.366	6.28099	6.50597	6.11977
C1orf146	3.22473	3.17614	3.23159	3.09974	2.98318	3.27332	2.88559	2.86076	2.90359
RPAP2	7.85115	6.80356	7.71491	8.43344	7.50784	7.99068	9.0363	8.90718	9.03378
MTF2	6.94657	5.51414	6.57866	7.22886	6.47067	6.47012	7.99515	8.03517	7.92457
CCDC18	5.09718	4.09426	4.81616	5.72425	5.24171	4.96679	6.29937	6.27062	6.10348
FNBP1L	7.22082	5.66665	8.52707	7.9503	9.22834	9.08528	8.98224	8.86832	9.19971
BCAR3-AS1	6.06127	6.41239	5.70603	5.65265	5.93748	6.12472	6.46759	6.17973	6.55868
MIR760	6.43774	6.17223	5.88507	6.14263	6.22927	6.06415	5.63877	6.17032	5.58011
CNN3-DT	5.47708	5.27076	4.9346	5.48257	5.09962	5.43793	5.36082	5.55387	6.11495
LINC01761	4.85505	7.16	5.59806	5.25912	5.34994	5.30115	5.46361	5.32873	5.38254
PTBP2	7.27313	5.87634	6.54815	7.14739	7.33767	7.166	8.7007	8.72064	8.89549
DPYD-AS1	4.64659	4.50157	4.23981	4.53635	4.10885	4.21445	4.25087	3.78678	4.03357
LINC01776	4.81978	6.13261	4.91987	5.02829	4.91028	4.96335	5.05512	4.99881	4.90412
SNX7	8.16273	5.62361	7.13283	8.49789	7.31474	7.42694	7.79108	7.63179	8.51169
PLPPR5-AS1	4.87277	4.99107	4.8287	4.50216	4.99667	4.79655	4.89451	4.28884	4.99475
PLPPR4	6.93825	5.33009	5.33127	5.99941	4.90237	5.93986	7.38798	7.14344	7.22547
PALMD	8.72128	6.35005	9.04089	10.3142	9.01561	9.8651	11.3466	10.6014	11.0698
MFSD14A	9.26754	7.39721	8.82535	10.0322	9.37543	9.52794	9.83287	9.79372	10.029
TRMT13	7.10375	5.96983	6.23886	6.78204	6.29956	6.53334	8.48355	8.07346	7.96026
RTCA	8.2225	5.70759	8.77319	8.3022	7.95061	8.24429	8.25903	8.20448	8.19623
MIR553	3.44568	2.76133	3.2943	3.87026	3.80848	4.56849	6.41798	6.22163	6.61235
CDC14A	6.64474	6.71454	4.85995	6.67565	5.90391	5.94999	8.56839	8.83738	8.73493
GPR88	6.82329	6.49766	6.92763	6.30213	6.58025	6.21969	5.6827	5.77414	5.62031
VCAM1	5.92763	5.75812	5.6236	6.13959	6.15954	6.31825	6.41278	7.16674	6.12002
S1PR1	7.12001	5.6927	6.54505	6.83659	6.87799	7.11598	6.83155	7.33566	7.74979
PRMT6	6.52468	4.98456	5.49767	7.15469	5.11763	5.1993	5.97257	6.31184	6.01637
NTNG1	5.576	6.17297	5.32575	5.45144	5.34316	5.14107	5.26696	5.25158	5.25109
VAV3-AS1	3.90706	4.51249	3.90738	4.59971	3.77655	3.84873	4.18034	4.0665	3.89484
FNDC7	5.36468	6.44906	5.31191	5.23989	5.60329	5.46719	5.31383	5.24204	5.17031
STXBP3	7.95865	5.16328	6.94558	8.2588	7.20929	7.42182	8.4165	8.57616	8.44012
SPATA42	4.11807	4.38975	3.92832	4.03835	4.11221	3.8762	4.20081	4.39087	4.16444
GPSM2	8.99212	5.53396	8.52923	9.35667	8.94269	8.7359	9.306	9.09489	9.24512
TMEM167B	9.01311	7.94021	9.11133	9.27388	9.40803	8.56898	9.22237	9.34943	9.28427
SCARNA2	7.80111	6.48006	8.419	7.52329	7.49651	6.89513	7.11592	7.32609	6.91492
ELAPOR1	6.21268	6.7014	6.85439	6.30333	6.69541	6.48734	8.37654	7.84166	8.40732
SARS1	9.20117	7.33375	9.41333	9.49423	9.41819	9.57514	9.17159	9.38974	9.32874
SYPL2	6.85203	7.28468	6.19547	6.32985	6.60146	6.65224	6.15105	6.00695	6.0708
ATXN7L2	6.4276	6.4131	6.87318	6.31902	6.45825	6.49654	6.12784	6.17023	6.00398
CYB561D1	7.73359	6.95173	7.0367	7.18037	6.80773	6.6712	7.22926	7.24794	7.01954
MIR197	6.75259	6.34998	6.12506	6.43474	5.87821	6.99704	5.52924	5.79278	6.05071
AMPD2	7.22028	7.00913	6.80051	7.18234	7.11295	6.87774	7.14297	7.23347	7.25331
GSTM4	5.7325	5.94755	6.19625	5.38402	5.93792	6.50215	7.60135	7.32516	7.35078
GSTM2	6.09275	7.39402	5.75955	6.14193	5.97551	6.00763	7.60976	7.39389	7.03834
GSTM1	5.64333	6.33252	6.2854	5.58571	5.80988	5.60267	5.87254	5.65131	5.59396
GSTM5	5.6305	6.9754	5.74046	5.30062	6.67198	5.74854	8.5934	7.92516	8.16666
CSF1	6.19602	7.23069	6.67948	6.91419	6.83686	6.77084	7.32684	7.54392	7.60969
AHCYL1	8.71485	7.8538	9.52759	8.70877	9.32945	9.10951	9.19254	8.83628	9.05565
UBL4B	6.09111	6.38544	6.00358	5.95759	5.88246	6.2996	5.7273	6.08297	6.02186
RBM15	6.82782	5.76184	5.80616	7.02201	6.9353	6.36646	7.85227	7.73733	7.82992
PROK1	5.02896	5.39073	6.03241	5.59847	5.81556	5.58537	5.25654	5.34141	5.17265
CYMP	5.94025	6.62632	5.99475	5.39065	6.14866	5.68911	5.66345	5.4323	5.32541
CD53	6.49925	6.37877	7.1858	6.89161	7.40348	7.37183	7.27664	7.93604	8.23519
CEPT1	8.02576	6.3215	7.44543	8.36098	7.39272	7.90353	8.18358	8.19344	8.202
CHI3L2	5.57987	6.21205	5.87809	8.1471	5.41553	5.51389	6.00322	6.21332	5.25072
CHIAP2	4.99105	5.89494	4.33025	4.8768	4.6252	4.16493	4.16941	3.61324	4.20536
PIFO	4.85634	4.76116	4.83004	5.19493	4.68509	4.36973	5.06888	4.7054	5.45923
C1orf162	6.36149	6.10042	5.7332	6.15564	5.51309	5.45709	6.38641	7.32355	6.81523
INKA2-AS1	7.05827	7.6968	7.57893	6.61818	6.41323	6.92586	6.582	6.72896	6.59841
DDX20	6.24462	5.83937	5.60367	6.61685	6.01631	6.05021	7.02956	7.11468	7.32321
CTTNBP2NL	8.38453	7.03359	9.27012	8.38519	9.74958	9.51344	9.18642	9.05692	9.03728
LRIG2	7.30766	5.72963	6.65546	7.90993	7.73073	7.8342	9.29798	9.33861	9.35699
AP4B1-AS1	4.14315	4.72488	4.40397	4.02085	4.02085	3.85888	3.76033	3.97487	3.93545
DCLRE1B	7.25833	6.90721	6.54679	7.35817	6.87198	6.85665	7.51801	8.11559	8.00021
HIPK1	8.88744	7.00371	8.6841	8.83759	8.43693	9.0075	9.63822	9.55839	9.54208
OLFML3	6.35139	5.80341	6.21202	5.9039	5.38967	5.41627	6.76766	7.07181	7.69579
SYCP1	3.24335	3.49448	3.76333	3.41812	3.33383	3.6156	3.29262	3.54949	2.95281
MAB21L3	6.3207	5.49459	6.67676	7.53844	4.74165	5.50966	8.23138	7.39426	7.31749
MIR320B1	2.56001	3.41308	2.74468	3.36164	3.03296	3.55057	2.90068	3.02886	2.79761
CD2	6.77483	6.85972	6.58983	6.78956	6.17669	6.05023	6.34223	6.92332	6.82973
PTGFRN	9.86926	7.56795	9.19992	9.9479	9.50237	10.0435	9.12855	9.62274	9.84161
CD101	5.83091	5.84284	5.68882	5.2506	5.82405	5.9984	5.81949	6.35746	5.95652
WDR3	7.18396	6.08466	6.33086	7.32184	6.39373	6.41759	7.38011	7.46552	7.48615
HAO2	5.10709	6.18673	5.47625	4.7379	5.2078	5.31403	5.19623	5.05535	4.88799
PHGDH	8.63834	6.74534	7.56088	8.58602	6.39222	7.44135	9.08679	9.324	8.98484
EMBP1	6.80809	5.28865	7.47012	7.19617	7.06577	7.08395	6.36112	6.39531	6.86582
MIR3118-1	3.55917	4.46983	3.18484	3.29617	2.67828	3.14888	2.82775	2.63604	2.96809
PDE4DIPP6	6.26085	6.9003	6.79845	5.84432	6.05082	6.15312	5.59924	5.44756	5.42814
SRGAP2B	7.31204	7.65931	6.10544	6.69291	8.33529	7.27978	10.113	9.65284	9.96883
SEC22B	9.02166	8.26138	8.28552	8.74468	9.23314	9.03809	9.34217	9.0643	9.454
NOTCH2NLA	10.3908	10.3177	10.4575	10.1755	12.174	11.6424	11.633	11.2427	11.3834
HJV	5.78668	5.7239	5.50824	4.91801	5.38464	5.04607	4.56306	4.33068	4.18893
TXNIP	8.52791	6.80837	7.69825	9.4558	9.26323	7.2012	11.2172	11.3393	11.1207
ANKRD34A	5.81225	6.22586	5.87378	5.6865	6.02852	5.83487	5.57755	5.48699	5.7187
LIX1L	7.7608	6.53106	7.47094	7.36801	7.01972	7.24513	8.25376	8.45326	8.71919
RBM8A	8.3096	7.70504	8.25733	8.1379	7.38532	7.68095	7.79481	7.89147	8.0021
PEX11B	8.9059	8.41427	8.07166	8.95589	8.14635	8.75995	9.08691	9.09767	9.10979
ANKRD35	6.89286	5.8408	6.06925	6.87032	5.91762	5.48226	7.76132	8.01527	7.29623
RNF115	8.06124	6.52798	7.57962	8.37433	7.43688	7.77094	8.53933	8.81368	8.75339
PDZK1	4.20498	5.26331	3.9863	4.23398	3.91118	4.03242	4.06111	4.29868	4.42211
GPR89A	7.41692	7.07871	6.73465	7.75884	7.1221	7.79271	8.62431	8.98428	8.84725
CHD1L	7.46142	6.23715	6.98201	7.85184	6.99389	7.57153	8.14418	8.10695	8.13433
BCL9	7.44708	6.78589	6.76781	7.97493	7.23951	7.57669	8.98635	8.81333	8.75815
GPR89B	7.89091	7.23522	7.07639	8.11899	7.56731	8.22788	8.98901	9.33218	9.23265
BOLA1	7.62832	7.07942	7.2372	7.86918	7.08448	7.31096	7.2528	7.49975	7.17563
VPS45	8.3826	6.41562	7.69131	8.05744	7.64952	8.36721	9.51991	9.19367	9.33384
CA14	5.25146	5.75546	5.11844	5.32149	4.92181	5.21289	4.98425	5.2483	5.13936
C1orf54	6.62462	6.18161	6.00344	6.41078	5.75052	6.41321	5.94196	6.17636	6.02054
MRPS21	10.3853	9.39111	9.50371	10.3361	9.64972	10.2401	10.5648	10.3045	10.4407
PRPF3	7.14714	6.94352	6.89196	7.34239	6.88466	7.41557	8.22792	8.1973	8.26471
RPRD2	7.81392	5.97086	7.42436	8.52475	7.53986	7.90296	9.35955	9.41761	9.45815
ECM1	10.1164	8.65871	10.3635	9.10302	11.708	10.9632	8.75597	9.44748	9.0492
FALEC	6.61125	6.57826	6.58166	6.14006	7.4435	6.6917	6.18352	6.04127	6.01066
ADAMTSL4	7.4373	6.50504	7.88623	7.27229	8.11981	8.16458	5.8214	6.09342	6.26082
ANXA9	8.52684	6.33911	5.84631	6.86463	6.39521	5.57345	9.88109	9.25762	9.11206
PRUNE1	7.09147	6.72704	6.8339	7.52894	7.65857	6.83452	7.94802	8.06595	7.99462
BNIPL	10.7	8.72482	10.5349	10.7057	10.3183	11.2341	11.2353	10.7644	10.8462
ZNF687	7.55237	7.25155	7.60142	8.10001	7.92311	7.64521	7.47394	7.59081	7.58941
CGN	6.23995	6.26092	6.94549	6.53664	7.17284	6.11727	7.25616	6.85709	6.405
TUFT1	9.90502	8.52984	9.84422	9.48475	10.4116	9.43877	9.08201	8.8963	9.01713
MIR554	5.98637	5.30377	4.84351	5.38158	9.09443	6.60977	7.30695	7.0618	7.83099
SNX27	7.29412	6.13273	7.02018	7.73059	7.81872	7.32771	9.05219	8.84454	9.14418
RIIAD1	5.81057	6.12908	5.57032	5.37317	5.43852	5.74282	5.42374	5.05284	4.95342
OAZ3	5.72389	5.9711	5.93409	6.00615	5.18649	4.9637	4.59634	5.0556	4.80326
C2CD4D-AS1	6.14529	6.46196	6.19078	6.79646	5.58527	6.1589	6.85985	6.11588	6.49578
LCE5A	5.18072	5.96254	6.02814	5.70456	5.80904	5.59914	7.09477	6.8764	6.32988
CRCT1	12.6205	13.3768	13.5858	13.2182	13.765	13.4034	11.2872	11.792	10.9733
LCE3C	9.63339	5.93909	7.19244	9.23277	8.54473	10.4775	5.70163	6.04747	5.57494
LCE3B	8.32159	9.07164	8.387	8.59607	8.27492	8.20701	7.89752	7.62363	7.88784
LCE2D	11.187	10.2591	7.57393	9.38683	6.14131	10.3029	11.3989	11.5212	10.3767
LCE2C	13.2673	12.5474	9.97021	12.4104	8.90108	12.276	13.343	13.5467	13.2003
LCE2B	11.9739	10.0405	6.57808	10.1421	5.05713	9.44982	12.1747	12.6496	11.8876
LCE2A	13.1925	11.694	9.77605	11.7995	8.83988	11.768	12.53	13.3352	12.3175
LCE4A	7.46458	7.30829	6.1146	6.35675	6.09669	6.27358	7.15942	8.2302	7.34273
C1orf68	10.3331	10.3807	7.45531	9.84642	7.8449	7.06833	10.3444	11.0847	10.3023
KPRP	13.0855	13.101	11.609	12.6289	12.6471	12.9383	12.4135	13.014	12.6286
LCE1F	13.6115	13.2697	11.5299	12.7588	12.1958	12.1409	12.8539	13.367	12.8209
LCE1E	7.2693	5.50692	5.05393	5.99132	5.11239	4.69594	7.00154	7.37389	6.02171
LCE1B	10.7866	6.12235	4.69055	7.68578	3.54752	7.11641	10.4741	10.5291	9.74516
LCE1A	12.3557	8.75554	7.37849	9.63633	6.77375	9.00431	11.7968	12.4373	11.6652
LCE6A	12.0251	6.43719	6.72305	9.62348	6.13383	7.28953	11.7129	11.9739	11.1995
SMCP	4.70013	5.6348	4.83416	4.55638	4.30717	4.44405	4.24232	4.03627	4.01593
IVL	12.0341	10.1916	12.7121	12.4707	12.256	12.6036	8.64637	9.1736	9.06469
SPRR4	8.68115	9.4719	10.0722	8.76453	9.79917	10.3195	6.73906	6.40275	6.14731
SPRR1A	13.5325	13.6134	13.4202	13.471	13.4589	13.628	8.71149	10.5117	9.59343
SPRR3	8.52332	7.90073	7.96518	7.98084	7.74157	8.16494	6.20127	6.26252	6.00784
SPRR1B	11.488	12.5553	12.3338	11.6769	12.2305	12.1899	8.0774	9.01504	8.7046
LELP1	5.4069	6.1227	5.4273	4.85402	4.81485	5.25578	4.99978	4.38903	4.45493
PRR9	8.32877	11.3729	11.1917	10.3676	11.3466	12.368	5.80534	5.54379	6.37124
LORICRIN	13.6242	9.35753	11.5062	11.509	7.5542	9.94266	13.4228	13.2458	12.9615
S100A9	12.4745	12.7712	12.9774	12.6367	12.6849	12.509	6.56657	6.7107	5.6782
S100A7A	8.65749	8.58479	9.89479	11.0003	9.59151	9.9125	5.6258	5.55423	5.55681
S100A1	6.14914	6.45134	6.55582	5.92645	6.28075	6.38214	6.14057	5.98284	6.12599
CHTOP	8.18831	7.12964	7.55709	8.11515	8.08608	8.40255	9.02641	8.62617	8.98938
SNAPIN	8.93506	7.71199	8.67258	9.15534	7.95357	8.50247	8.53061	8.37522	8.5204
NPR1	6.08487	6.18035	6.05608	5.93154	6.14146	6.11017	5.93176	5.97032	6.23246
INTS3	7.97846	6.5951	7.5773	7.93261	7.52691	8.14017	9.31422	9.16127	9.26922
CREB3L4	6.20503	6.39413	6.12493	6.03718	6.01042	5.76638	6.32049	6.24224	6.40879
UBAP2L	9.27876	7.50379	8.47649	9.41906	8.70447	9.25021	10.0437	10.1097	10.1436
HAX1	7.8031	7.48718	8.26734	8.12603	7.57601	7.9866	7.5278	7.69783	7.38597
AQP10	6.33447	7.35134	6.39061	6.25719	6.7562	6.50205	6.13446	5.9796	5.75231
IL6R	7.77044	6.46839	9.21284	7.87754	7.93828	8.13657	7.81565	8.02703	7.87639
TDRD10	5.26044	6.64917	4.91047	5.19407	5.23104	5.18375	5.70824	5.89178	5.5363
CKS1B	8.12301	7.31857	7.01558	7.55389	7.03988	7.18825	7.90192	7.77357	8.07902
MIR4258	6.09179	6.37572	6.13866	5.61981	4.63687	4.7016	6.57276	5.97897	6.87755
FLAD1	6.99113	6.28398	6.51086	7.23629	6.31626	6.36586	6.40449	6.65937	6.57607
LENEP	5.14352	5.82496	5.05837	4.99059	5.13898	4.94582	5.23489	5.01753	5.10858
ZBTB7B	8.2728	7.24166	8.55927	8.57459	7.98445	8.58851	8.28494	8.32704	8.04441
DCST1	6.57066	6.54735	6.84468	6.49678	6.47991	6.5752	6.30314	6.4244	6.41187
ADAM15	8.37716	7.06887	8.27958	8.45031	8.30368	8.27848	8.19974	8.43982	8.27271
EFNA4	7.21763	5.49444	6.83775	7.86104	7.36842	7.05795	8.4233	8.33559	8.60407
EFNA3	9.03753	8.31672	8.78336	9.05894	9.24408	8.4968	8.78199	8.88425	9.03097
EFNA1	8.25978	6.85255	9.0342	8.24509	8.36652	8.44495	7.74862	7.69129	7.70025
TRIM46	6.36469	5.82806	6.35953	6.05761	5.92912	6.1252	5.95961	6.1772	5.87106
MIR92B	8.99125	9.38048	8.98477	8.22802	8.10366	8.10809	7.34638	7.51226	7.45698
MTX1	7.67416	6.54344	7.26821	8.24769	7.44477	7.40354	6.92306	6.89309	6.99957
HCN3	7.36387	6.48453	7.59672	7.01138	7.80019	7.45543	7.41456	7.41483	7.3873
FDPS	6.53933	6.14315	7.22228	7.11676	6.85466	7.29549	6.14587	6.31136	6.24164
RUSC1	8.0882	7.11127	8.26238	8.31436	7.82549	8.38535	7.40603	7.57355	7.5584
POU5F1P4	7.43418	8.93087	8.26347	7.41157	7.99475	8.0406	6.98879	6.89814	6.86177
ASH1L-AS1	6.46991	6.69891	6.75248	6.73811	6.52678	6.2661	6.52016	6.77505	6.62068
MSTO1	6.3518	6.17782	5.67838	6.39859	6.23292	6.03577	6.75466	7.08662	7.10993
DAP3	7.75976	6.29455	7.8316	8.11335	7.62301	7.54095	8.01596	7.93769	7.8766
SYT11	7.41873	7.35889	6.85471	7.4934	7.87234	7.78986	8.28619	8.35861	8.38029
RXFP4	7.07887	7.54032	7.0909	6.83998	7.1247	6.87156	6.44397	6.33086	6.29635
MEX3A	7.53583	9.25969	7.76258	7.34698	7.48573	6.7848	7.37927	7.56632	7.03544
LMNA	8.62531	6.54194	8.92292	9.2236	8.57373	8.92469	8.6632	8.28171	8.66841
PMF1-BGLAP	7.53314	6.64148	7.34687	7.52342	7.03115	7.00899	6.91772	7.2129	6.95038
TMEM79	10.3091	9.20708	10.2816	10.3037	9.62504	10.447	8.84618	9.01848	8.82758
TSACC	4.78335	5.29136	4.68318	4.71152	4.32415	4.36294	4.19195	4.27893	4.19237
TTC24	6.31751	6.89699	6.25679	6.02509	5.9057	6.53096	5.84117	5.54036	6.05893
NAXE	9.50303	7.82081	8.87891	9.85953	8.56067	8.96291	8.35092	8.60282	8.77086
HAPLN2	6.63094	6.14569	7.05092	7.08113	6.37895	6.70196	5.84264	5.73141	5.97509
BCAN	6.15427	6.29149	6.13675	5.69895	6.10158	5.79446	5.79472	5.6068	5.56041
METTL25B	6.93108	6.38998	6.28245	6.85111	6.47699	6.51672	7.53714	7.19284	7.14852
PRCC	8.37832	6.74264	7.56643	8.63639	7.6468	8.40989	8.20442	8.26413	8.20723
PEAR1	5.89818	6.21622	6.22043	6.1647	6.30723	6.76925	6.41616	6.46344	6.47686
LRRC71	5.67662	6.10105	6.11942	5.87117	6.13583	5.80397	5.53359	5.43239	5.49775
KIRREL1	8.13747	6.67122	7.74359	7.85321	7.68293	7.55834	7.96964	8.5732	8.01521
CD1D	5.96729	6.71695	6.48098	5.6791	5.87443	5.93995	5.44394	5.11919	5.15944
CD1A	6.7583	7.03878	6.57273	7.01878	5.641	6.30737	8.60389	7.29774	7.90097
CD1C	5.81671	7.04325	5.76699	6.02595	5.82097	5.73234	6.50688	5.64409	6.17995
CD1E	4.90833	5.53335	5.2751	4.9879	4.5358	4.71872	5.85831	4.77155	5.21041
MNDA	4.48579	4.82154	4.85532	4.96458	5.04802	4.86136	5.68189	4.88792	5.52227
CADM3	6.28275	6.77531	6.7106	6.28285	6.49305	6.27172	6.3414	8.4613	8.318
DUSP23	8.85676	7.66703	8.56145	9.62786	8.08353	8.40845	8.03839	8.03096	8.04662
FCRL6	6.32914	6.72557	6.5294	5.79797	6.35152	6.40823	5.81665	6.13675	5.53143
SLAMF8	6.829	6.99457	6.50165	6.80717	7.04229	7.06365	6.77011	6.76777	6.77407
LINC01133	5.88034	5.91279	7.61097	6.33118	5.99853	5.38435	7.07275	6.45813	6.7156
PEA15	11.3752	11.2131	11.913	11.576	11.6412	12.0338	11.3612	11.2972	11.4555
SUMO1P3	3.20268	3.23462	2.88015	2.56135	2.46586	3.20787	2.35254	2.4912	2.49273
NCSTN	9.10392	7.93198	9.18826	9.44865	8.93563	9.53259	9.87861	9.73481	9.94064
NHLH1	6.33421	6.77733	5.97758	6.03225	6.0541	6.24324	5.88947	5.93522	6.00148
SLAMF7	7.76932	9.91818	9.85511	9.25796	9.96864	9.49183	6.14928	6.9761	6.38151
LY9	6.22428	7.05566	6.60424	6.14127	6.39928	6.43119	5.63334	6.06718	6.11827
KLHDC9	6.14713	6.0596	6.49983	6.17401	6.14497	6.27914	6.21403	6.10065	6.24124
NIT1	7.76589	7.41883	8.64944	8.25532	8.43896	8.84939	7.93893	7.89595	7.94551
UFC1	9.7177	9.76145	9.69065	10.2567	9.88818	10.3339	10.6716	10.3613	10.5089
USP21	7.34259	7.52728	7.0923	7.83454	7.73926	7.43817	8.22469	8.08427	8.11963
PPOX	5.79608	5.39733	5.30696	5.60183	5.81187	5.14056	6.75588	6.58479	6.12935
TOMM40L	5.99488	5.84109	5.99517	6.65754	6.21407	5.94677	6.33284	6.51444	6.2572
PCP4L1	6.99006	7.20178	8.11861	7.56209	7.49483	6.43232	8.1029	7.65723	6.9536
HSPA6	6.66095	6.18794	7.55159	7.14655	6.71436	6.84312	5.80149	6.08205	5.53454
HSPA7	5.93387	4.92875	6.85174	5.44672	5.5829	5.84082	5.68441	5.4691	5.77754
FCRLA	5.53154	5.84077	5.64977	5.39543	5.30757	5.29827	4.71909	5.00377	4.83905
FCRLB	6.20514	5.69182	6.33332	6.27371	5.99126	6.15207	5.59883	5.6061	5.43643
DUSP12	7.13464	6.40821	6.95001	7.64944	6.76447	6.78863	7.21705	7.13854	7.35043
ATF6	9.74203	8.14407	9.77328	10.1275	9.55038	10.037	10.3707	10.3926	10.5066
NOS1AP	6.2608	6.43732	6.68064	5.8174	6.15289	6.05179	5.96577	5.98936	5.80817
MIR556	2.45146	1.94561	2.1123	2.72907	1.87938	2.11593	2.00636	2.22234	1.97911
C1orf226	5.66745	6.91302	6.26533	5.95653	6.82133	6.38978	5.97321	5.87163	6.02412
UHMK1	8.13686	7.08815	8.00959	8.75871	8.16647	7.9835	7.94933	8.00768	8.02675
UAP1	9.86163	7.94738	9.7375	9.44026	10.0879	10.0224	8.13713	8.77511	9.32553
DDR2	7.70201	7.51722	7.42609	7.68512	7.64266	7.91939	8.50794	8.88078	9.36884
HSD17B7	5.69392	6.30475	4.81163	5.26212	5.35048	5.54626	6.19157	6.55506	6.74539
RGS4	5.57697	6.20321	5.7712	5.03937	5.47177	5.75002	4.91319	4.72718	4.9874
PBX1	6.99561	6.42399	6.38582	6.98853	6.03817	6.486	8.27835	8.30691	7.99033
LRRC52	4.72104	5.83796	5.51706	4.61021	4.5741	4.92597	4.33466	4.54012	4.06785
MGST3	5.79539	5.23192	5.53131	6.31759	5.8144	5.84057	6.63044	6.4628	7.02519
LOC440700	4.62582	5.07118	5.62267	4.76733	4.31716	4.89205	4.62508	4.52468	4.11848
UCK2	7.78791	7.47157	8.21269	8.28569	7.50932	8.23823	7.65726	7.61633	7.68424
FMO9P	3.18115	3.66945	3.55997	3.31507	2.90339	2.82701	3.32977	3.19194	3.05282
POGK	7.15748	5.85908	6.59071	7.39716	6.3149	6.83991	8.04683	8.20208	8.3207
MAEL	5.34784	5.23915	5.7408	5.33065	5.41259	5.36775	5.24201	5.10326	5.23229
STYXL2	5.7212	6.37829	6.21685	5.67717	6.25279	5.79793	5.18342	5.47758	5.39227
POU2F1	7.98765	7.58595	9.27125	8.4759	10.1009	8.94354	9.27043	9.51188	9.30857
RCSD1	5.73603	6.32492	5.74313	5.8074	6.013	5.88427	5.71554	6.01279	5.74629
MPZL1	7.86588	6.40952	7.56311	8.41878	8.09696	7.86557	7.79971	8.05202	8.0429
DCAF6	8.13177	6.58109	7.5637	8.49654	7.28785	7.69013	8.59107	8.70472	8.55924
SFT2D2	10.3004	9.67869	10.5472	10.5901	10.8333	10.7298	10.4791	10.4036	10.5487
TBX19	5.93927	6.80143	6.40352	6.08201	7.22491	6.82424	6.80847	7.01665	6.73586
MIR557	8.12311	9.35714	8.34299	8.09413	8.33939	7.96627	7.84759	7.37319	7.49702
XCL1	4.38195	5.39873	5.06746	4.92833	3.9557	4.21066	4.12242	4.44967	4.3753
LINC00626	5.11518	5.42939	4.86871	4.7367	4.94721	4.61534	4.87206	4.39299	4.38027
BLZF1	9.30431	7.93795	9.94523	9.33997	10.0506	10.2209	9.35486	9.30815	9.51588
NTMT2	3.98547	4.9741	4.27232	4.23125	3.93274	4.17144	4.07257	3.98534	3.94183
PRRX1	7.85146	6.13885	6.95634	7.14675	6.5657	7.30134	8.53091	8.80891	9.16989
MROH9	3.43888	4.73223	3.85918	3.94593	3.76992	3.63127	3.61544	4.09858	3.51462
FMO3	5.26613	5.27874	5.64905	5.97806	5.55397	5.47721	6.2192	6.57491	6.24307
FMO6P	6.07129	6.38081	5.87141	5.49845	5.71069	5.53902	6.138	5.99803	6.01896
FMO2	8.29083	6.28147	5.09358	6.38243	6.68133	5.75908	5.56912	6.01377	6.19477
FMO1	6.24305	6.1987	5.29632	4.39085	4.85797	4.80912	7.55629	7.43708	6.56069
FMO4	6.05467	6.29312	5.05397	6.50515	5.44427	5.27836	7.45808	7.11405	7.36792
TOP1P1	3.60692	4.20784	4.17063	4.53007	4.15541	3.6843	5.54651	6.00346	5.65703
PRRC2C	10.1097	8.20196	10.1362	10.3909	10.6349	11.1056	11.2172	11.2887	11.1779
METTL13	7.27974	7.08529	7.38272	7.63592	7.19567	7.19465	7.32244	7.40337	7.37654
DNM3	5.64141	5.48737	5.6902	6.07721	6.1933	6.02351	7.16791	6.84642	7.043
MIR214	5.04682	4.52159	5.47218	4.76677	5.3682	5.22568	4.95954	5.39324	5.06577
C1orf105	5.58226	6.29285	5.40935	5.18693	5.59229	5.34645	5.50562	5.21227	5.15792
SUCO	8.36758	6.45602	9.19462	8.78748	9.49171	9.19893	8.72337	8.60434	8.54375
PRDX6	10.2722	8.7428	9.54457	10.2365	9.97809	9.88721	10.0166	10.4705	10.4604
TEX50	3.12598	4.34008	3.45386	3.15532	2.97463	3.08618	2.96229	2.83444	2.72784
KLHL20	7.93633	6.40253	6.95984	8.34791	7.4806	7.58171	8.69336	8.79784	8.93848
GAS5-AS1	5.09304	5.44359	4.63153	5.67351	5.08133	5.46413	5.70956	6.08652	5.76792
ZBTB37	6.84574	6.95337	7.04561	7.24661	6.52185	6.85685	8.152	8.34977	8.06669
RABGAP1L	6.57182	5.98862	5.8262	6.42519	6.09381	6.50811	7.74415	7.59868	7.82286
GPR52	7.14778	6.77988	5.32714	5.81762	6.57535	7.00875	8.02327	8.20595	8.66441
CACYBP	6.6139	6.01849	6.53018	6.98376	6.4311	6.36377	6.91817	6.80347	7.15892
TNN	6.38851	6.83754	6.0743	5.92254	6.10724	6.07741	5.99517	5.8345	5.54321
PAPPA2	5.58873	6.05731	5.49702	5.56946	5.7421	5.47721	5.56823	5.56473	5.60875
RASAL2	8.84444	7.71943	8.96494	8.58506	8.86704	9.19598	9.44119	9.11088	9.4629
TEX35	4.45386	5.89754	5.60992	5.02403	5.09414	4.85305	4.46097	4.69997	4.47491
C1orf220	5.65703	6.26228	5.86963	5.65522	5.65431	5.64015	6.33252	6.03679	6.39715
MIR4424	2.90752	2.20412	1.87066	3.13928	2.30276	2.41238	2.00121	2.026	2.18494
RALGPS2	8.48376	5.96556	9.5556	8.86194	9.10597	9.49658	8.95921	8.67946	8.31092
SOAT1	7.55869	6.63138	6.64604	7.08652	7.33542	7.13045	6.82611	7.39759	7.19617
AXDND1	5.14144	5.81527	5.4883	5.40744	5.17738	5.43838	5.13139	5.15006	5.07565
TDRD5	4.70233	5.03821	5.15908	4.57553	4.95047	4.53007	4.98785	4.28925	4.66389
TOR1AIP1	8.98918	7.37098	9.66418	9.17361	9.10089	9.63326	8.87834	8.96972	9.39205
CEP350	8.33303	6.91047	8.98362	8.66171	8.77394	9.03469	9.25016	9.31319	9.49238
QSOX1	10.7535	10.9095	12.2063	11.3142	12.1861	11.9283	8.62996	9.06171	8.93781
LHX4	4.95168	4.8853	5.03025	5.10786	5.30332	6.41908	4.50585	4.7764	4.51581
XPR1	8.63551	7.44471	7.42163	8.73662	8.86069	8.5716	8.45099	8.65559	8.66683
KIAA1614	6.04948	7.06643	6.37486	6.0214	6.26239	5.82102	5.95459	5.92009	5.79779
IER5	7.82498	6.2032	8.30319	8.58764	8.74561	8.2565	6.35219	6.8201	6.72598
LINC01699	4.94506	6.03619	4.82266	4.3739	5.2237	4.56146	4.34543	4.82646	4.90217
LINC00272	4.38471	4.0885	3.81865	3.83456	3.73964	4.32868	4.119	4.42204	4.62391
RGSL1	4.69451	5.79991	4.44302	4.63786	4.63518	4.62164	4.3274	4.19008	3.99843
LINC01686	5.33643	5.96305	5.36423	5.53641	5.09866	5.2766	5.06501	5.15132	4.87663
NPL	6.1961	6.42368	5.87547	6.28516	6.17032	5.9375	6.76889	7.08633	7.05639
DHX9	9.30734	6.01567	8.41584	9.36346	8.64952	8.91251	9.63363	9.55542	9.74198
RGL1	7.32529	7.31196	7.06145	7.48076	6.91609	6.95549	8.33862	8.95715	8.99696
TSEN15	7.18771	5.45372	6.65538	7.60008	6.68738	6.90259	7.45402	7.42679	7.51577
C1orf21	8.55633	7.55821	8.65607	8.66701	8.68907	8.45065	10	9.55949	9.69795
RNF2	8.48611	6.86587	8.84002	8.53534	8.5235	8.30325	8.32337	8.39757	8.39303
SWT1	5.74409	4.94704	5.78643	5.96567	5.71434	6.04189	6.94276	7.17092	7.22929
HMCN1	7.2855	5.57487	5.31524	6.90629	5.94086	6.03459	8.19763	8.27601	8.92747
PRG4	4.32142	4.56028	4.31199	4.15754	3.83129	4.2381	4.55025	9.00978	11.2183
ODR4	6.87177	5.19399	6.99997	7.49772	7.40062	7.66686	8.16321	8.12648	8.5086
LINC01720	4.34271	5.47998	4.35378	4.45543	4.4054	4.28188	3.88873	4.03837	3.94832
RGS18	4.00267	3.66536	3.91197	4.25422	3.69026	3.78263	3.88283	4.22933	3.86129
RGS21	4.62174	5.5974	4.73888	5.13257	4.56021	4.84358	4.76885	4.91595	4.72475
RGS1	5.18587	4.2877	5.96552	6.2672	5.03337	4.82408	5.62305	4.8167	5.69189
RGS13	4.73385	4.81417	4.58117	4.93308	4.07185	4.64661	6.58659	5.11339	5.95255
MIR1278	3.97567	3.13506	4.06798	4.06482	3.85989	3.86094	3.28668	3.64795	3.06988
CFH	6.20549	5.14399	5.61517	6.49301	4.96863	6.43715	8.49346	9.52579	10.4513
CFHR3	3.858	5.26302	4.40514	4.0565	4.52906	4.20123	4.12997	5.46931	4.05419
CFHR4	4.24937	3.38769	4.19788	3.53838	3.5242	3.1535	3.28194	3.61391	3.11156
CFHR2	2.10997	1.79838	2.1954	2.83256	2.55808	2.94021	1.82793	2.66267	2.15096
CFHR5	2.7272	4.53492	3.93048	3.7122	4.02868	3.76423	3.46901	3.0384	3.42693
CRB1	5.30552	5.98165	5.33359	5.23753	5.2182	5.37003	5.18156	5.3352	5.03108
C1orf53	6.48539	5.85066	6.23089	6.65516	5.3836	6.01849	5.34103	5.33096	5.32817
LHX9	5.30118	5.7356	5.70004	5.05669	5.30987	5.20244	5.13012	4.69642	5.16841
NEK7	9.64374	6.7384	8.76007	9.34985	9.25623	9.71708	8.87599	8.75783	9.16939
GPR25	6.5536	6.53626	7.25534	7.21684	7.33278	6.72312	6.06561	6.05452	5.90989
INAVA	8.1944	7.7034	8.45434	8.31518	8.20249	8.29518	7.85679	8.03934	7.95817
PKP1	11.8992	10.8004	11.9576	12.0222	11.7494	12.2262	11.555	11.7236	11.7582
RPS10P7	3.97724	3.79361	4.22552	4.10364	4.60122	4.04609	3.46339	3.7449	3.67528
NAV1	9.06095	7.16218	8.81736	9.62807	8.60726	9.08035	8.85532	9.22212	9.47457
MIR1231	6.33626	7.29048	6.97356	6.32761	7.0086	7.30548	6.3973	6.83669	6.89793
IPO9	8.35325	6.14444	7.5843	8.40635	8.18094	8.18195	9.15844	8.94965	9.16397
SHISA4	6.90381	6.52609	7.02973	6.78405	7.04931	6.72884	6.77752	6.41979	6.65329
LMOD1	7.06713	6.88737	6.85514	6.58501	6.65714	7.07537	6.12972	6.10079	6.29389
TIMM17A	7.77689	6.64174	7.03992	7.79123	6.72069	7.38682	7.14783	7.35648	7.27001
RNPEP	8.65236	7.30012	8.35201	9.0791	7.88079	8.20484	8.62618	8.59742	8.71568
GPR37L1	7.16106	7.21987	7.02701	6.83097	7.03124	6.82054	6.56389	6.29898	6.40922
LGR6	6.74347	6.53553	6.6221	6.7044	6.51999	6.39553	6.52238	7.11596	6.81648
PCAT6	7.79607	7.977	7.84193	8.11193	7.01942	7.15854	6.89446	7.15926	6.80707
MGAT4EP	5.62135	6.04177	5.72044	5.5146	5.57693	5.63003	5.43047	5.3799	5.3558
ACTG1P25	5.07878	6.19623	5.15919	4.49807	5.09275	4.96711	4.34162	4.63713	4.54276
ADORA1	6.33401	7.47426	7.73354	7.00852	6.63925	6.86214	6.54183	6.25409	6.38026
PRELP	6.44481	7.07533	6.84341	7.70362	6.78755	7.32812	8.42967	9.09801	10.975
OPTC	6.22595	7.63773	6.56682	6.28853	6.21702	6.24026	5.8751	5.50363	5.53464
LAX1	5.69306	6.6407	5.82896	5.85086	5.83854	5.87325	5.9003	5.88415	5.54927
ZC3H11A	9.50856	8.04739	9.7113	9.54537	10.2349	9.95525	10.5499	10.4202	10.2767
SNRPE	6.28078	6.07031	5.79864	5.67501	5.72383	5.84567	5.63361	5.40775	5.52059
SOX13	6.33349	6.02243	6.54685	6.65675	6.56625	6.40183	6.67263	6.49087	6.60198
MDM4	7.60994	6.3144	7.20784	7.79879	7.92217	8.00819	9.5662	9.46945	9.38935
NFASC	6.85266	6.34366	6.44042	6.78964	6.23272	6.47795	6.91908	6.99323	7.03523
CNTN2	6.6583	6.64114	6.5699	6.49797	6.49308	6.77048	6.39816	6.24638	6.10825
TMCC2	7.11334	6.77267	7.40054	7.02612	7.07275	7.13759	6.33195	6.59659	6.2521
LEMD1-AS1	5.01127	6.33797	5.31569	5.23369	5.12131	5.00901	4.87476	4.67818	4.96744
CDK18	7.25363	7.73902	7.47291	7.01795	7.23015	7.33617	7.01962	7.42547	6.85359
MFSD4A	6.2516	6.31626	6.42928	6.12841	6.22734	6.15031	7.19322	7.16956	8.12825
AVPR1B	5.93476	6.30601	5.82663	5.84195	5.77395	5.70478	5.2194	5.22182	5.39975
CTSE	5.77604	6.11971	5.98088	5.66971	5.76367	5.93695	5.52591	5.53063	5.48396
SRGAP2	7.69446	6.95592	6.66153	7.14841	7.70957	6.97986	9.56919	9.3011	9.48976
RASSF5	7.94586	8.24065	8.76309	8.39512	9.93594	8.74583	8.29409	8.23053	8.39656
DYRK3	6.66463	5.0872	6.6422	6.67965	6.67062	6.7368	5.79414	5.86072	5.50956
MAPKAPK2	9.24032	8.21646	8.96942	9.3375	9.328	9.58801	8.71867	9.01915	8.71213
IL19	5.45235	6.35871	5.56993	5.34831	5.67002	5.61996	5.20195	5.07982	4.9575
IL20	6.86893	7.24667	6.22703	7.16047	7.13027	6.99704	4.62229	5.1058	4.91543
IL24	8.45581	5.91374	7.49692	6.59767	10.8927	9.72882	4.85486	4.97058	5.07059
CR2	4.17072	5.0698	4.28448	4.35817	4.28235	4.48851	3.96719	4.11416	3.80396
CR1	5.33334	6.07476	5.39674	4.75478	4.79845	5.36929	4.48769	4.86039	5.27069
CR1L	4.51751	5.37484	5.13991	4.16033	4.7867	4.63458	3.57135	4.32706	3.88455
LOC148696	5.96306	6.57232	6.37449	6.02031	5.8804	5.84558	5.41906	5.23027	5.6465
MIR205	9.37362	8.63512	7.96154	9.40482	9.68118	10.1749	10.3469	10.4176	10.2046
CAMK1G	4.85561	6.35321	4.87894	4.56412	5.03954	4.75987	4.76339	5.17909	4.39097
G0S2	6.49629	6.52979	8.35216	6.66655	7.72917	7.39131	6.80534	6.71414	6.39117
HSD11B1	6.4246	6.48053	6.16685	6.44178	6.52568	6.72053	8.40987	7.33441	7.1922
TRAF3IP3	6.21405	5.7368	6.26894	6.43641	6.32834	6.54839	5.94875	6.43288	5.97707
UTP25	6.91295	6.22828	6.15337	6.86659	6.64622	7.01068	7.90761	8.10132	8.01064
SYT14	3.88591	4.72868	3.65421	4.01808	4.23214	4.08948	3.46106	3.29053	3.48209
SERTAD4	6.52138	6.00574	6.26155	7.73756	6.45633	5.53093	8.71607	9.34888	9.29108
HHAT	6.34049	6.83664	6.44244	6.52186	6.90182	6.17873	6.76013	6.52825	6.60216
RCOR3	6.97405	6.67849	6.69547	7.1074	7.79758	7.48483	9.40992	9.22794	9.535
TRAF5	5.88944	5.73739	5.31188	5.98536	5.60574	5.69645	7.10538	7.28409	7.18871
LINC00467	6.09379	6.60031	5.67872	7.16113	5.84039	6.34215	6.28789	6.41381	6.23108
RD3	5.75025	6.48929	5.88638	5.7421	5.60648	5.767	5.63032	5.49609	5.55292
DTL	7.68126	6.81014	6.35293	7.01015	7.06024	6.57602	7.9312	7.35361	8.03251
MIR3122	4.26812	4.43535	4.26614	4.56355	4.92757	4.31007	4.44252	4.36979	4.71084
NENF	8.20064	6.43012	8.43789	8.44612	7.60441	7.56586	7.131	7.71971	7.55869
ATF3	6.08385	5.53816	7.53747	6.80572	8.17295	6.26348	6.93145	5.65988	5.35147
TATDN3	6.22031	5.53226	6.03076	6.77514	5.86993	5.74029	7.16345	7.42403	7.63761
FLVCR1	6.61367	5.50183	6.06068	6.96856	6.02592	6.58065	7.56344	7.48804	7.68068
VASH2	6.33533	6.62442	6.23127	6.08739	6.19206	6.09702	6.09227	5.99216	5.65703
PROX1	6.00968	6.52771	6.24933	6.37091	5.93688	6.08855	6.18164	6.30819	6.27138
SMYD2	8.99907	6.80139	8.9364	8.82804	8.14433	8.74407	8.79049	8.44652	9.29439
KCTD3	8.33519	5.88479	7.55504	8.58519	8.16363	8.01875	9.06361	9.25911	9.33881
SPATA17	5.21411	4.94834	5.13898	5.649	5.09428	4.7528	5.73354	5.44277	5.99912
LINC00210	5.78899	6.32847	5.75672	5.52516	5.87993	5.4728	5.48161	5.16615	5.28637
RRP15	6.84272	5.39029	6.66284	7.57645	6.08735	6.84177	7.13036	7.22432	7.04631
LYPLAL1	6.70962	5.70195	6.14055	6.92363	6.42908	6.2692	8.06405	7.99778	7.9532
MARK1	7.53633	5.49068	6.75853	7.68871	6.95013	7.84355	7.52434	7.35342	7.4832
C1orf115	6.14476	6.33466	6.55408	6.34291	6.40597	6.21892	6.50796	6.5914	6.53798
MTARC2	6.28836	6.62246	6.47209	6.34908	6.3862	6.49705	7.10651	7.37106	7.05675
MTARC1	5.77321	6.35281	5.85996	5.93917	5.929	5.93486	5.76542	5.93771	5.46373
HLX	6.05866	6.10555	5.93052	5.70107	5.85771	6.13869	5.8856	5.70427	5.90984
BROX	9.77615	7.98991	9.98335	10.309	9.67183	10.084	10.6626	10.6673	10.7287
DISP1	5.29293	6.38632	5.17649	5.74217	5.5563	5.56375	7.29888	7.27454	7.60415
CCDC185	6.37856	5.36439	6.52784	5.96761	5.7118	6.00878	5.63163	5.27892	5.34422
FBXO28	8.7694	6.75462	8.32857	8.77263	8.31484	8.35598	9.28937	9.15476	9.34028
CNIH4	8.99368	7.72103	8.3197	9.31044	8.17525	8.44707	8.389	8.3007	8.57458
CNIH3	5.43399	6.43936	5.57063	5.21008	5.663	5.5918	5.6986	5.83914	5.61772
SRP9	10.2151	8.52487	9.86587	10.6197	9.93455	10.1203	10.6785	10.4001	10.796
MIXL1	5.82256	6.45313	5.64342	5.47783	5.5228	5.70258	4.62342	4.87435	4.93867
STUM	7.71054	7.08802	7.95753	7.31998	7.43509	7.56936	7.16844	7.06959	7.01032
PSEN2	6.7391	6.17577	6.42891	6.99344	6.90593	6.9027	6.222	6.6478	6.20396
COQ8A	7.08859	6.8248	7.16814	6.7867	7.06546	6.46264	7.14174	7.31103	7.02265
ARF1	9.70661	8.78529	9.91213	10.0524	9.78507	9.99936	9.26914	9.24621	9.45288
MIR3620	7.06408	8.22464	7.26609	7.04185	6.5825	7.12546	6.30565	6.70318	6.44374
GUK1	7.57997	7.48767	8.38158	7.7688	7.90377	7.67997	6.89459	7.0526	6.99098
MIR4666A	4.10701	3.4173	4.05905	4.28156	3.90119	3.89279	3.572	3.12634	3.12814
RNF187	9.48186	8.28448	9.37362	9.34224	8.35833	8.55837	8.06659	8.1488	8.22442
RHOU	6.27273	5.96129	6.18842	5.94217	6.02267	5.77709	7.01584	6.99334	6.75597
URB2	6.79993	6.0609	6.01543	6.50034	6.22424	6.16792	6.42189	6.78406	6.60976
GALNT2	7.88985	5.5167	7.67806	7.74502	8.55351	7.87371	7.45782	7.44469	7.57586
COG2	6.59628	6.40349	5.84385	7.03814	6.15628	6.54192	7.59758	7.65291	7.77418
CAPN9	5.57888	5.93922	5.25632	5.27039	5.03531	5.47272	5.2375	4.92623	5.11498
ARV1	7.67875	6.88047	6.3461	8.43752	7.47565	7.654	8.8076	8.66406	8.80997
TRIM67	6.42672	6.58907	6.94302	6.30797	6.37398	6.51938	5.74544	6.08776	5.88259
GNPAT	8.26202	6.1278	7.59682	8.50736	7.62828	8.03743	8.54519	8.69265	8.69046
SPRTN	7.2533	6.56655	6.48162	7.09805	7.12138	7.31195	7.80768	7.6606	7.8059
TSNAX-DISC1	5.86335	6.90265	6.00325	6.02804	6.05202	6.03708	6.51115	6.64241	6.69163
MAP10	4.57202	4.62444	4.58108	4.22877	3.97312	4.45118	4.22184	4.12806	4.0111
MAP3K21	6.68985	6.492	6.8379	6.7729	6.52847	6.64049	7.04612	6.91208	7.36264
MIR4427	3.75769	2.79649	2.45093	3.38644	4.34518	5.28642	4.64889	5.07762	4.21047
MIR4671	1.95375	2.50331	2.53207	2.82473	2.67464	2.58781	2.09199	2.52371	2.06279
COA6	6.66772	4.46851	6.22915	7.06884	6.17772	6.61377	5.82015	5.61645	5.87539
LINC00184	5.7603	6.55503	5.96295	5.57754	4.92323	5.70199	5.08249	5.39103	5.30742
LINC01132	5.17019	5.91686	5.42735	5.29347	5.40892	5.8397	5.19574	5.09296	5.19295
GGPS1	6.49718	6.39418	6.36345	6.4728	6.9938	6.64184	6.79655	6.52566	6.59453
TBCE	7.44454	5.3547	6.80927	7.57683	6.84828	7.36448	7.34034	7.31455	7.23926
GPR137B	9.82321	8.68725	8.80959	10.3109	9.54042	8.89647	9.99564	9.91955	9.68036
EDARADD	6.76758	6.28662	6.35951	6.66377	6.06482	5.81824	6.48851	6.19816	6.43949
MTR	7.78128	7.13706	7.15553	7.67816	7.25329	7.19391	9.3974	9.77702	9.38599
RYR2	4.98072	5.805	5.42548	5.06644	5.10393	5.22717	5.78497	5.58279	5.37827
RPS7P5	5.85766	6.43399	6.14972	5.79871	5.51328	5.58432	4.99497	5.15464	4.99261
FMN2	5.03253	5.20028	4.99055	5.12675	4.81846	4.80759	4.62519	4.86814	4.52181
MIR3123	4.10889	4.75853	4.24298	3.3788	4.59602	4.38818	3.338	3.67414	3.89719
KMO	4.57461	6.505	4.91285	4.90687	4.74478	5.14128	4.2114	4.78765	4.0933
WDR64	4.30095	5.04445	5.1796	4.86366	4.38431	4.60675	4.24996	4.27496	4.30371
EXO1	5.9552	4.84975	4.9107	5.32583	5.25983	5.23331	5.33098	4.88024	5.29235
SDCCAG8	7.26907	5.20728	6.83349	7.77728	7.10145	7.43687	8.49826	8.51076	8.65682
MIR4677	5.44764	6.29325	5.89717	5.27771	5.79928	6.383	6.93547	6.83015	6.95217
LINC02774	5.99796	6.60163	6.30883	6.2725	5.82094	6.26811	5.82426	5.84133	5.83379
ZBTB18	6.65797	6.18913	6.55124	6.65609	6.43102	6.09222	6.90397	7.07937	7.05255
C1orf100	5.3812	6.16668	5.60912	5.71907	5.77104	5.53514	5.00329	5.25574	5.14773
CATSPERE	5.54618	6.19963	6.32232	5.52616	5.88615	5.71582	6.00201	6.0616	6.24671
DESI2	8.0022	5.88943	8.00667	8.1079	8.14022	7.83232	8.16088	7.94488	8.25235
COX20	8.43843	6.877	7.74992	8.93862	7.87481	8.5653	9.13661	8.60188	8.91083
EFCAB2	5.61244	6.04638	6.08026	5.71553	5.76537	6.06008	6.58534	6.36796	6.27095
KIF26B	6.43711	6.4112	6.13241	6.53914	6.26603	6.32784	6.53214	6.15589	6.0123
SCCPDH	6.46617	5.72448	5.50693	6.5383	5.50746	5.79089	8.05672	7.03156	7.61331
LINC01341	5.85766	5.64211	5.74811	5.57805	5.47587	5.6574	5.3443	5.70078	5.5605
VN1R5	3.75746	5.44461	3.51684	4.23372	3.94961	3.63085	3.89375	3.49666	3.32708
MIR3124	3.86593	4.20632	4.12568	3.81694	3.80138	3.89472	3.08795	3.34132	3.49441
ZNF672	7.47874	7.15997	7.70067	7.8497	7.47063	7.68137	6.80634	6.94593	7.01751
PGBD2	6.59038	6.09241	6.13866	6.70983	5.63259	6.12356	6.59858	6.79262	6.55224
WASH7P	9.32268	9.36776	9.09373	9.37561	9.44981	9.47692	9.73117	9.89138	9.61985
LINC00115	3.60183	2.46386	3.66894	2.83815	3.10429	3.46364	5.16415	4.45897	3.77532
NOC2L	6.67228	5.01736	5.88182	6.36286	5.68719	6.02873	5.75819	5.51683	5.80303
PERM1	6.78386	6.69169	7.25398	7.01926	6.86055	6.92089	6.22971	6.59673	6.45185
HES4	7.76924	6.06024	8.26134	7.30088	7.87311	7.52307	6.67298	6.65588	6.26106
RNF223	8.82179	9.61823	10.8726	9.29219	10.6948	9.67342	7.18557	7.34466	6.90003
C1orf159	6.88933	6.94755	7.30979	7.19396	7.26185	7.29488	6.37077	6.28954	6.603
SDF4	8.40598	7.06981	8.74627	8.46063	7.95702	7.9784	7.57055	7.40906	7.69244
INTS11	7.77443	6.70338	8.00196	8.22918	8.08655	7.80215	7.39014	7.49009	7.31472
MXRA8	9.06338	8.26173	8.56712	8.93231	7.96491	8.04187	8.55132	9.26268	9.27544
AURKAIP1	8.55333	7.73161	8.23439	8.7166	8.34999	8.11037	6.81774	7.17174	7.0911
CCNL2	7.17208	6.00176	6.92575	7.21086	7.80054	7.68168	8.44435	8.31541	8.08836
MRPL20	7.61559	7.01809	7.55998	7.82475	7.32762	7.64418	7.34979	7.46136	7.39002
ANKRD65	6.769	6.86445	6.94471	6.51404	6.98185	6.50874	6.46113	6.14174	6.07985
TMEM240	5.24197	4.62064	5.42482	5.07398	5.20723	5.20661	4.62415	5.03417	4.4057
SSU72	9.05459	7.80949	8.27063	9.05054	8.14033	8.56846	8.0411	8.1378	7.86338
FNDC10	8.363	6.59078	7.95367	8.69206	7.47646	7.61407	7.4235	7.82084	7.66588
CDK11A	5.36732	4.65338	4.88975	5.86844	6.58456	6.68559	6.63719	7.23715	6.56351
NADK	8.01978	7.59199	7.97353	8.02276	7.74702	7.78727	7.84211	7.8168	7.94212
TMEM52	7.17317	6.9826	7.112	6.21253	6.75246	6.89703	6.13299	6.42037	6.44002
MORN1	5.68869	6.54849	5.83465	6.06664	5.57406	5.86444	6.07992	5.85977	6.08081
LOC100129534	6.63394	6.74253	6.74887	5.83074	6.24181	6.10349	6.80786	6.66554	6.2426
PEX10	6.77064	5.84106	6.52486	6.75844	6.53958	6.62458	6.5865	6.42753	6.62069
PANK4	6.2399	5.99518	6.26715	6.31148	6.30875	6.59121	6.2316	6.50066	6.43438
HES5	6.54291	4.93031	6.52525	6.81072	6.17781	5.76937	5.76385	6.05571	5.55762
TNFRSF14-AS1	6.90414	7.18779	7.17905	6.43465	6.48756	7.10055	6.44553	6.13375	5.92415
MMEL1	6.65533	6.67343	7.1044	6.52418	7.00083	6.78587	6.30612	6.43254	6.54019
TTC34	7.01836	7.86202	7.34079	7.022	7.2007	7.22309	6.71683	6.85645	6.45602
PRDM16-DT	6.71891	7.10425	6.99573	6.35703	6.74536	6.60774	6.10855	6.24575	6.1579
MEGF6	7.00882	6.90809	6.97735	6.51897	6.73562	6.77193	7.76502	7.94282	7.83102
MIR551A	6.0449	5.76553	6.42755	6.03017	6.07082	6.10495	5.20433	5.33454	4.89508
TP73-AS1	5.59205	5.8758	5.61023	5.64052	5.49694	5.56794	6.14952	6.08748	5.85121
LRRC47	8.51947	6.78624	8.07925	8.73498	7.91234	7.66878	8.36755	8.3479	8.53103
CEP104	7.68618	6.60555	7.62791	7.99848	7.56101	7.6673	8.06618	8.27156	7.95855
C1orf174	8.34129	6.91473	7.58718	8.55989	7.69413	7.62889	8.56699	8.72288	8.83109
MIR4689	7.50098	8.75356	7.92185	7.28938	7.96155	7.87951	7.54629	7.2321	7.29693
NPHP4	6.31642	6.23547	6.6091	6.61317	6.4259	6.16429	6.06881	6.13465	6.27455
CHD5	6.41794	5.83233	6.30615	5.88565	6.2208	6.18084	5.37625	5.61984	5.30043
RPL22	6.76022	6.32229	7.2305	6.54022	6.36258	6.3953	5.95371	6.28347	5.97133
ICMT	8.49767	6.45114	7.58946	8.82306	8.38952	8.3007	8.53945	8.24421	8.96565
GPR153	8.43894	7.53917	9.23714	8.75262	8.38949	9.18819	7.27107	7.25663	7.43842
ACOT7	7.44299	7.18083	7.73331	7.35466	7.56351	7.32333	6.40703	6.16247	6.26927
HES2	7.18385	6.11912	7.31382	7.92654	6.85891	6.78497	6.23432	6.16646	5.88729
MIR4252	6.25286	6.92528	6.43579	5.87758	5.76341	6.39802	5.8392	5.90385	5.6646
NOL9	8.35026	6.6133	7.35539	8.64512	7.5339	8.05294	8.90403	8.77144	8.90349
KLHL21	7.79047	7.00797	8.61045	7.97693	8.2157	8.12772	6.79726	6.97186	7.01232
UTS2	4.49692	4.95577	4.98555	5.46192	4.63811	4.64713	4.21912	4.61875	5.1839
ERRFI1	10.071	10.5345	10.561	9.66495	11.0355	10.4382	9.36291	8.95528	9.44403
RERE	7.8685	7.15376	7.95748	8.1004	8.20195	7.97153	8.5995	8.53263	8.64286
GPR157	9.70713	7.68595	10.0967	9.65013	9.67831	9.05368	8.76506	9.07313	8.63261
MIR34A	4.50656	4.96134	4.96509	4.71993	5.13168	4.96973	5.13468	4.70348	4.90285
PIK3CD-AS1	5.73141	6.37039	6.10408	5.63016	6.15421	6.26084	5.78949	5.73692	5.56414
CLSTN1	9.49885	6.80244	9.26248	9.8395	9.47711	9.55989	9.25704	9.78295	9.26583
LZIC	7.86451	5.67947	8.0315	8.52975	7.72399	8.11506	8.20503	8.09779	8.42207
CASZ1	8.93723	6.97988	9.07191	8.83176	8.55001	9.02894	9.6646	9.27925	9.27786
C1orf127	5.9055	6.04911	6.13903	5.6506	5.8378	5.63376	5.41576	5.5794	5.26875
MASP2	6.40169	6.85975	6.26602	6.37233	6.07856	5.77331	5.91733	5.95411	5.88224
SRM	10.0263	7.78819	8.95091	9.97419	8.1252	9.04939	8.7308	8.78164	8.78831
EXOSC10	9.71089	7.84318	8.84203	9.73992	9.11559	9.75652	10.3446	10.7431	10.6318
MTOR	8.61508	6.94668	7.74291	8.63211	8.20481	8.54486	8.68286	8.78571	8.77485
FBXO2	6.82237	6.45035	7.15308	6.98976	7.09531	6.87992	6.18182	6.36202	6.22481
MAD2L2	7.43089	6.9462	7.08435	7.75129	7.05566	7.01695	6.96803	7.1626	7.22867
MTHFR	6.85288	5.2804	6.95034	7.3823	6.93686	7.05515	7.15448	7.25855	7.05817
NPPA	5.66583	6.59111	6.16037	6.0936	6.06636	6.1171	6.02922	5.71967	5.73842
NPPB	6.87413	7.20036	7.13772	6.91907	6.72085	7.00567	6.19427	6.24423	6.06107
KIAA2013	8.47774	6.81623	8.10308	8.37702	8.0979	7.9698	7.6536	7.89795	8.09242
DHRS3	8.44602	6.89882	8.87006	8.34525	6.90458	7.47799	8.34521	8.38016	8.61655
PRAMEF11	5.05549	4.05429	5.59852	4.89948	5.38778	5.34334	4.4227	4.5747	3.88809
HNRNPCL1	3.27681	7.20291	3.92241	3.90852	3.30812	3.43095	3.08851	3.36391	3.2017
PRAMEF4	4.52216	6.57565	5.2055	4.32377	5.09745	4.47148	4.43853	4.59964	3.75476
PRAMEF10	6.56134	9.35229	6.65687	6.30097	7.47022	7.30951	6.80505	6.41491	6.53753
HNRNPCL2	5.49562	6.50392	5.43994	5.54085	5.52602	5.96781	5.66221	5.68817	5.49028
PRAMEF14	5.6295	7.18768	5.84549	5.57554	5.81534	5.78389	5.53427	5.20043	5.40447
PRAMEF18	5.84831	6.53989	5.80256	5.13421	5.73766	5.5951	5.41469	5.56806	5.20315
PRAMEF19	5.38786	6.15057	5.57689	5.24235	5.35116	5.35767	5.15373	5.17132	5.07762
LRRC38	6.12903	5.90114	5.95014	6.02728	5.89073	6.45108	5.78237	5.79269	5.87666
TMEM51-AS1	6.42179	6.44066	7.00859	6.5627	6.9539	6.59106	5.93535	5.79278	6.03324
AGMAT	6.18097	6.20838	6.02742	5.54859	5.41735	5.71308	5.45773	5.12619	5.21059
UQCRHL	8.76467	6.47149	8.69904	9.14775	7.63792	7.91917	6.60876	7.01415	7.10166
SPEN-AS1	5.94848	5.45429	5.96232	6.23894	5.70165	5.49411	5.3642	5.42446	5.24693
ZBTB17	7.16039	6.50006	8.35873	7.3684	7.79513	7.27237	6.73156	6.63329	6.65227
EPHA2	9.51372	7.00268	10.8537	9.39383	9.94551	10.3947	7.80905	7.47968	7.61981
ARHGEF19	7.28104	7.00203	6.85067	7.02096	6.81901	6.75652	7.27747	7.21219	7.07181
CPLANE2	6.80164	7.02454	6.78959	6.54353	6.37528	6.48458	6.60977	6.64159	6.61203
FBXO42	8.78053	6.97092	9.01779	8.47987	9.3781	8.37838	8.83348	8.86714	8.8602
SPATA21	6.21833	7.50843	6.7128	6.54621	6.674	6.57891	6.15148	6.17721	6.33242
ESPNP	6.31884	6.08651	6.24058	5.91414	5.92275	5.9707	5.12671	5.08473	5.1059
MST1L	6.12868	6.24924	6.20987	6.32829	5.92053	5.74856	6.39222	6.38484	6.38855
MIR3675	2.14818	2.14818	2.69011	2.277	1.94386	1.9024	1.96259	1.88725	1.94144
MFAP2	8.54278	6.3119	6.94476	7.25135	7.04219	7.52775	6.41836	6.45359	6.04723
ATP13A2	8.86263	6.51726	9.19185	9.02721	8.95393	9.51447	7.49744	7.9602	8.15218
RCC2	10.4293	9.04151	10.0436	10.2608	9.26728	10.2404	10.5791	10.2418	10.4504
MIR1290	6.02777	7.08674	4.49066	5.7413	6.78906	6.05271	7.76705	7.65862	8.06438
IFFO2	10.8732	9.12803	11.825	11.0688	11.1114	11.58	9.71642	9.78573	10.0101
UBR4	9.0151	7.21188	8.6944	9.08894	9.85551	9.86167	9.73025	9.77783	9.99236
EMC1	7.57443	6.61043	7.06993	7.69393	6.94962	7.62735	7.71905	7.6181	7.67323
AKR7L	5.4083	5.65763	6.14434	4.87693	5.32184	5.98793	5.94818	5.97909	6.18555
LOC100506730	6.21218	6.82524	6.29081	6.79334	6.08457	5.99915	7.9883	8.08763	8.19547
TMCO4	5.88747	6.08615	6.57949	6.0205	5.81256	6.0456	6.07812	6.01939	6.22991
RNF186	6.39047	6.71815	6.42768	5.93267	6.10436	6.10217	5.78225	6.04241	5.78103
LINC01141	6.28187	7.32237	5.88226	5.97805	6.29866	6.14101	6.06048	5.81135	5.95298
CAMK2N1	7.80736	6.88052	8.00508	7.63331	8.02065	7.88121	7.66902	7.2471	7.66597
MUL1	6.99737	6.13879	7.36113	7.41794	6.96683	7.38509	6.42306	6.77397	6.94134
DDOST	8.53452	6.75372	8.32413	8.52214	8.1491	8.31413	8.27248	8.46797	8.48546
KIF17	6.48644	6.69168	6.57672	6.20459	6.74724	6.35848	5.71163	5.62034	5.61439
SH2D5	6.96903	6.5497	7.60049	6.59462	7.28216	7.91658	6.14047	6.03331	6.12063
MIR1256	3.35249	3.12953	3.3128	3.48826	4.25481	4.69815	4.85431	4.22202	4.43601
ECE1	7.59583	6.39189	7.21578	7.90458	8.28063	7.8433	8.23644	8.47883	8.59253
RAP1GAP	6.85608	6.95148	8.79635	7.778	8.4533	7.94116	5.7483	5.9699	5.8374
USP48	7.03278	5.62937	6.49208	7.42181	7.5802	7.15106	8.2279	8.35885	8.42538
HSPG2	8.07439	6.77561	7.3721	8.11223	8.77392	8.27821	8.94958	8.81671	8.88686
MIR4253	5.72946	5.84272	4.00174	4.35404	4.85122	4.93068	4.82099	4.37551	4.89216
TEX46	5.72456	6.47254	5.08605	5.70055	5.32332	5.19709	5.38319	5.05526	5.30784
LUZP1	7.82363	6.59003	7.47847	7.94129	8.44993	8.22588	7.78945	7.9803	7.58304
HNRNPR	8.01665	5.13263	7.34986	8.44085	7.38286	7.67953	8.88229	8.81428	8.92685
ZNF436	7.44841	5.91565	6.93516	8.27295	6.29526	7.00718	9.02819	8.37178	8.90228
E2F2	6.9025	6.69037	6.60329	6.50705	6.36852	6.21181	6.68907	6.60688	6.39737
ELOA-AS1	6.85445	6.41139	6.30843	6.45616	5.85387	5.84401	7.26023	7.16181	6.95516
GALE	6.98133	6.68359	7.03152	7.0934	7.08359	7.27525	6.58003	6.12486	6.0054
HMGCL	6.12275	6.68233	7.22925	6.46095	6.10575	5.9084	6.64169	6.59848	6.74987
CNR2	5.28183	6.09496	5.38582	5.53229	5.50202	5.14214	4.93321	5.00075	4.86081
STPG1	6.09908	5.56978	6.27172	6.50371	6.31641	6.60643	5.81291	6.26462	6.03711
RCAN3AS	4.82428	5.5325	5.05357	4.87494	4.38423	4.53943	4.50262	4.83125	3.94833
RUNX3	4.97491	5.86953	5.61898	5.98553	5.83645	5.73282	6.44998	5.93832	6.39132
RSRP1	7.91754	6.33493	7.20105	6.75597	7.26848	7.95829	8.89106	8.69313	8.36281
LOC646471	6.1267	5.67616	5.80787	6.40644	5.91591	5.99608	5.47545	5.6966	5.91891
AUNIP	5.62011	6.08913	4.94153	5.83723	5.56771	4.88037	4.65361	4.83438	4.43952
PAQR7	8.44948	6.58624	7.70975	7.93804	7.0977	7.40132	8.46707	8.39822	8.01443
STMN1	6.99919	6.45053	5.8766	6.23258	6.12309	5.7727	6.37806	6.13004	5.95407
UBXN11	5.54637	5.70849	6.17816	5.83669	5.88679	6.24763	5.79096	5.81851	5.97794
CRYBG2	7.57032	6.78414	8.71913	7.63508	8.26136	8.16873	6.885	6.91956	6.83649
ZNF683	6.06549	6.28075	6.66077	6.3075	6.43753	6.25483	5.97879	6.04892	5.91099
GPN2	7.08264	6.28831	7.11153	7.52316	7.01043	7.30427	7.03185	7.12665	7.05652
GPATCH3	6.71475	6.6394	6.79565	7.20239	6.82263	6.91246	6.27532	6.36392	6.37722
KDF1	7.51438	6.49431	7.61151	7.90053	7.28118	7.81806	7.32371	7.26219	7.37109
MAP3K6	8.48978	6.27743	7.79943	8.88993	7.97195	8.79762	8.51466	8.56165	8.36184
FCN3	7.21175	7.67009	7.49113	7.08475	7.17688	7.20877	6.44784	6.4119	6.46137
CD164L2	8.05833	7.40104	7.68738	7.77351	8.0984	7.7589	7.2004	7.62742	7.04348
FGR	6.48701	6.15222	6.45337	5.97003	6.36055	6.27237	5.77682	5.89649	5.99423
EYA3	8.52335	7.19536	8.37583	8.64612	8.84775	9.35121	9.43929	9.31493	9.33654
PTAFR	7.2287	6.94827	7.64469	7.87479	7.86985	8.10942	7.5054	6.91264	7.29886
TMEM200B	6.79693	6.96257	6.53936	6.61737	6.77599	6.55442	6.37628	6.57566	6.4316
SRSF4	8.41228	6.51027	8.36651	8.34422	8.40898	8.45248	8.55261	8.46488	8.50378
MECR	6.06589	5.35126	5.53976	6.41632	5.48596	5.73138	6.4804	6.34214	6.23333
LAPTM5	8.15327	7.17517	7.95218	8.15468	8.34689	8.57817	8.52213	8.78036	9.42477
MIR4420	4.83824	5.2955	4.72837	4.81738	5.27575	4.7563	4.9257	4.68495	4.69426
SDC3	6.52344	6.58864	6.36459	6.79858	6.12827	6.77236	6.66011	6.4539	6.52705
PUM1	8.53834	6.73582	8.73769	8.62441	8.96079	9.00845	9.32161	9.36464	9.37928
NKAIN1	6.24944	6.65807	7.16357	5.91986	6.22124	6.0748	6.06845	5.55787	5.86324
SNRNP40	7.99076	6.82058	7.18087	8.442	6.93146	7.10846	8.10954	7.80764	7.96889
MIR4254	6.53776	7.05775	7.01099	6.26079	6.59271	6.99239	6.2678	6.14566	6.04355
SPOCD1	6.04459	5.66766	6.60182	5.74527	6.32851	5.94036	5.43813	5.11918	5.19128
TMEM234	6.97779	6.66266	6.76806	6.87618	7.04391	7.34384	7.66399	7.49095	7.33329
MARCKSL1	7.36567	6.08486	8.38349	7.31823	8.30552	7.68732	6.2242	6.12379	5.81939
FAM229A	7.68197	7.60047	8.20114	7.67621	7.6587	7.64245	7.4749	7.66803	7.39446
BSDC1	7.57355	6.25566	7.64948	7.77687	7.86945	7.87349	7.86594	7.92001	7.94829
ZBTB8OS	6.43089	5.55737	6.24206	6.74919	6.40225	6.59583	6.45863	6.48349	6.42405
YARS1	8.30027	6.51	8.08277	8.38643	7.87065	8.23077	7.65644	7.90149	7.89322
FNDC5	7.03439	7.48727	7.4456	6.98687	6.696	7.10771	6.47132	6.53814	6.45442
TMEM54	10.4218	10.1399	10.6583	10.8574	9.88866	10.2194	8.10502	8.54358	7.8955
RNF19B	9.13325	6.89474	10.4401	9.81821	10.4797	9.56521	7.89002	8.43189	8.39269
TRIM62	8.00882	6.34872	7.93034	8.09599	6.8842	7.66664	7.89614	7.92437	7.59634
PHC2	7.18757	6.17035	6.92919	7.1653	7.38095	6.99565	6.6219	7.05786	6.61684
CSMD2	6.26604	6.93249	6.33723	6.06578	6.43035	6.25772	5.71623	6.26939	6.06699
MIR552	4.64506	5.43767	4.44982	4.26736	5.23761	4.55924	4.48925	4.77561	5.24587
SMIM12	6.30243	6.25425	6.30573	6.44191	6.70301	6.5167	6.35383	6.07594	6.2673
GPR199P	6.22687	5.93952	6.3006	6.13969	5.77746	6.21471	6.62442	7.10512	6.40758
SFPQ	8.24816	6.35544	7.14654	7.8024	7.83086	8.14642	9.40797	9.67152	9.45634
KIAA0319L	7.92672	6.91746	7.65315	7.93449	7.71708	7.76177	8.21706	8.56276	8.3188
CLSPN	6.23408	6.33415	5.59068	5.55506	5.74363	5.46632	5.37024	4.81301	5.37303
TRAPPC3	8.51805	8.06848	8.5786	8.8343	8.7289	9.03222	8.42909	8.08968	8.25793
STK40	8.26321	7.51603	9.54191	8.51056	9.40661	9.43521	8.25003	8.136	8.10237
OSCP1	6.14972	6.21667	6.42096	6.52605	6.18342	6.09274	6.72646	6.40293	6.54736
MRPS15	9.9564	8.377	9.71778	10.4076	9.4325	9.83783	9.33292	9.29732	9.30512
CSF3R	5.71193	5.94529	6.04216	5.64946	5.85759	5.97936	5.2833	5.69606	5.48493
ZC3H12A-DT	7.46733	5.80981	7.19571	7.70505	7.31824	7.51812	7.44293	7.30186	7.40966
MEAF6	9.09392	7.67777	9.06785	9.38812	8.83146	9.13096	9.12458	9.25392	9.26734
SNIP1	8.71444	8.11525	8.82168	8.54383	8.92778	8.84541	8.37025	8.50424	8.49417
GNL2	8.14126	7.15559	7.924	8.88794	8.24832	8.40201	8.58957	8.66095	8.61316
RSPO1	6.70787	7.51744	7.25945	6.92759	6.85386	6.56541	7.86416	7.26783	7.44178
EPHA10	5.1364	5.53316	5.2891	5.29302	5.21538	5.33991	4.76967	4.5366	4.90024
YRDC	8.72073	6.93354	8.01576	8.5933	7.90125	7.96044	7.5755	7.66942	7.7466
MTF1	9.60218	7.72954	9.1629	9.4278	9.6098	9.64227	8.992	9.10982	9.01139
FHL3	8.06732	6.12429	7.33667	8.71866	7.43929	7.18118	7.27654	7.474	7.42624
POU3F1	8.9486	7.09908	7.98113	9.21017	7.75374	7.69847	8.39416	8.22889	9.1974
RRAGC	8.42666	6.50425	9.03012	8.90378	9.54231	9.08309	7.87109	8.12229	8.14416
PPIEL	5.31739	6.13859	5.68658	5.28943	5.63282	5.27679	6.79172	7.00206	6.94059
HEYL	6.8756	6.25687	7.29143	6.88577	6.68918	6.59639	6.85753	6.34492	6.03905
HPCAL4	5.83942	5.76786	5.55819	5.87055	5.88639	5.76098	5.44973	5.39215	5.55643
BMP8B	5.7893	6.03526	5.88453	5.43453	5.71456	5.87363	5.0898	5.32107	4.97474
OXCT2	5.23099	5.08472	5.35963	5.32596	5.5088	5.31496	4.58348	4.56569	4.37346
TRIT1	7.48707	6.32919	6.63284	7.57922	7.18446	6.52382	8.37815	8.3999	8.11183
PPT1	7.96561	6.56815	6.21248	8.24524	7.59561	7.67953	9.05643	9.05512	9.68542
RIMS3	8.48891	7.63314	10.0585	9.24017	9.67171	9.33038	6.59146	7.20563	7.16761
NFYC-AS1	5.49399	5.67116	5.29758	4.84944	5.5533	5.26466	6.33893	6.71114	6.62097
SLFNL1	5.8717	6.30921	6.53357	5.7408	6.25816	6.32355	5.68185	5.8386	5.68955
SCMH1	7.61091	6.70134	6.59117	7.60063	6.86466	7.12989	8.25847	8.43736	8.27693
EDN2	7.36807	7.21278	7.65087	6.87992	7.89575	7.04998	6.37071	6.39041	6.10961
HIVEP3	6.43105	5.68509	5.88484	6.42958	6.11173	6.35518	6.87119	6.6887	6.62224
GUCA2A	7.31398	7.50693	7.43562	6.7982	6.81386	6.88299	6.1944	6.36191	6.07968
FOXJ3	8.38768	7.30304	9.09765	8.2084	9.25897	9.05796	9.72393	9.62619	9.78568
CLDN19	7.35992	7.69096	7.97502	7.43103	7.15375	7.39541	6.78715	6.70801	6.45251
P3H1	7.51817	6.57416	6.42023	7.00764	6.87549	6.88933	7.09955	7.1635	7.42365
SVBP	7.63885	6.90911	7.70902	8.31981	7.67367	8.3257	8.14512	8.78133	7.791
EBNA1BP2	8.47474	6.44241	8.4258	8.89976	7.9864	8.2697	8.17691	8.0449	7.79158
C1orf210	7.82786	6.88028	8.23257	8.17161	8.0538	7.99306	7.07814	6.76117	6.93467
ELOVL1	10.0164	10.5594	10.6176	10.2321	10.826	10.9388	8.9106	8.8926	8.85194
MED8	8.74086	8.50329	9.76611	9.40484	9.26151	9.40709	8.37101	8.34835	8.25261
KDM4A-AS1	6.05048	6.36114	5.67086	5.69773	5.69773	5.3173	5.187	5.45611	5.53241
ERI3	6.43619	5.61948	6.36672	6.71946	6.04575	6.38517	7.08628	7.08363	7.06681
TMEM53	7.744	8.01557	7.45861	8.11478	7.50108	7.90636	7.64843	7.86556	7.68751
BEST4	5.96713	5.81616	5.95889	5.68855	6.06134	5.78603	5.49145	5.39773	5.8484
DYNLT4	6.55611	6.33908	6.80379	5.95161	6.78299	6.61407	5.90643	5.85938	5.76682
PTCH2	5.94707	6.45622	6.02781	5.80339	6.11403	5.95103	6.37295	5.94693	6.069
HECTD3	7.88908	6.09591	7.47497	8.2242	7.44871	7.9276	8.41774	8.64725	8.65992
MUTYH	6.90422	7.09468	7.27625	6.75251	7.0225	6.89781	6.69537	6.7107	6.70137
TESK2	6.70537	6.08027	7.71905	6.96871	7.11195	5.76589	7.62504	7.82313	7.87509
PRDX1	11.4224	8.81914	10.9615	11.5919	11.1901	11.6954	10.7716	10.7832	11.284
CCDC17	6.35104	6.1941	6.00191	5.84749	6.35104	6.6454	6.2417	6.53699	6.46232
GPBP1L1	9.52222	8.70574	9.9985	9.74401	9.89035	10.2065	10.3369	10.4146	10.338
RPS15AP10	6.28053	4.70167	4.70377	5.90219	6.7403	7.06424	7.1556	7.13001	7.08002
IPP	6.68284	5.31628	6.7104	6.89861	6.20296	6.60712	7.37377	7.12669	7.34893
LRRC41	8.89943	8.08225	8.36694	9.23512	8.08129	8.61163	8.60177	8.44818	8.6863
KNCN	5.45539	5.98194	6.25409	5.59511	5.86484	5.94061	5.47083	5.28604	5.2581
MKNK1	7.18589	5.80143	6.79685	7.33238	7.25929	7.69349	7.21083	7.42966	7.48167
MOB3C	6.60718	6.39465	6.59923	6.84369	6.40532	6.96063	6.52151	6.91533	6.52947
ATPAF1	7.09243	6.23507	6.80915	7.17336	6.45751	6.50047	7.56023	7.50051	7.86146
EFCAB14	9.55513	8.4655	9.62065	10.0197	10.0782	9.85317	10.3946	10.2487	10.4008
PDZK1IP1	9.79714	10.3464	10.3264	10.5357	10.0202	9.94164	8.85676	8.68563	8.01642
TAL1	5.4281	5.96104	5.38393	5.30353	5.56675	5.38821	5.03939	5.28392	5.31121
STIL	6.10768	5.22922	5.68213	6.58102	6.21441	6.35669	6.58449	6.67698	6.76704
FOXD2-AS1	6.03882	6.86637	6.07121	6.32392	6.44582	6.30516	5.90397	6.39639	5.91141
TRABD2B	6.53903	6.9946	6.43963	7.01261	7.16028	6.82468	6.96342	7.07792	6.89529
SPATA6	5.73987	5.51569	5.60986	6.10333	5.59581	5.63203	8.04468	8.09631	8.19237
AGBL4	5.91877	6.39534	5.92544	5.64698	5.50805	5.6099	5.47157	5.29219	5.27658
BEND5	4.75859	5.64419	4.30864	4.70553	4.47982	4.75712	4.9642	4.78592	4.81819
DMRTA2	5.77555	4.87391	6.06284	5.23248	5.43679	5.44949	5.1612	5.0957	5.03326
FAF1	8.11096	7.92176	7.97988	8.26244	8.11216	8.10046	8.98411	8.93672	9.18166
TTC39A	7.60894	7.06071	8.82437	7.67374	8.07208	8.26051	6.65996	6.61069	6.63462
EPS15	8.4991	6.05272	8.87451	8.56208	9.28487	9.26855	9.89926	9.98746	9.93357
NRDC	9.88608	8.3499	9.70545	9.88938	10.2997	10.07	10.6455	10.8311	10.5165
TXNDC12	9.02495	6.86314	8.35243	9.4411	8.59719	8.93945	9.4939	9.39232	9.90086
CC2D1B	7.19398	6.21336	7.06044	7.44071	6.89152	7.2463	6.96193	7.19817	6.90104
COA7	6.75167	6.45567	6.59692	6.96513	6.4935	6.01649	6.41923	6.6877	6.60294
ECHDC2	6.84565	5.89728	6.82067	7.4782	6.80737	6.74119	7.6208	7.57421	7.59175
GLIS1	7.02169	7.34023	7.19517	7.00334	6.69885	7.0577	6.51407	6.94853	6.71242
NDC1	8.24077	6.16502	7.21896	7.96761	7.16042	7.21417	8.30632	8.20813	8.45778
LDLRAD1	6.85438	7.02971	6.62435	6.34272	6.188	6.54526	5.97244	5.89191	5.84863
TMEM59	9.88159	9.28461	9.80589	10.1664	9.72212	9.67948	10.4171	10.2195	10.708
CDCP2	5.51	5.89452	5.77738	6.04593	5.57079	6.15102	5.33504	5.53293	5.32024
CYB5RL	5.87676	6.18855	6.1373	6.32894	5.83061	6.00288	5.99402	6.19932	6.36764
SSBP3	7.96218	7.10366	7.42336	7.7568	7.84095	7.55561	7.8884	7.97273	7.92701
TTC22	8.12147	6.90184	7.75041	8.85624	7.53663	8.83193	8.0442	7.91262	8.0556
DHCR24	11.6509	8.574	10.3732	11.462	10.8472	11.3831	12.1085	11.3122	11.2364
USP24	8.2252	5.97655	7.27565	8.3561	7.94958	8.30434	9.11463	9.1193	9.39466
PLPP3	7.78218	6.07134	7.27368	8.14629	7.76412	8.19337	8.80299	9.2301	10.2143
FYB2	4.68211	5.44823	4.85339	5.23582	5.01275	4.81284	4.38364	4.4635	4.51358
DAB1	5.3797	5.94515	5.4642	5.47549	5.58101	5.47866	5.52454	5.65843	5.63638
OMA1	6.57601	5.15786	6.6518	7.30006	6.05064	6.19573	8.08663	7.30023	7.54487
TACSTD2	11.9926	11.3599	11.8628	11.9623	11.7491	11.6418	11.1329	10.7835	10.9048
JUN	9.78087	7.10803	10.2846	10.1418	9.50176	9.09946	9.73298	7.66357	7.43523
HSD52	5.30515	7.2017	5.50448	5.14991	5.47589	5.46688	4.79795	5.36788	5.06352
MIR4711	5.18361	4.47609	5.31324	4.64507	5.08012	4.71941	4.25071	4.67095	4.732
C1orf87	4.82098	5.87374	4.60175	4.93908	4.65101	4.6112	4.33367	4.57444	4.49982
TM2D1	6.20688	5.20982	5.42966	6.60193	6.46828	6.44259	7.35328	7.16889	7.63684
MIR3116-1	5.57641	6.8769	5.6497	5.576	5.70457	5.69498	5.60832	5.39772	5.78636
KANK4	6.38036	5.83641	6.00828	5.95744	5.75405	6.33319	5.73853	5.51581	5.64578
DOCK7	7.78869	5.58979	7.40321	8.17114	6.94071	7.49395	8.70355	8.63663	8.7422
LINC00466	4.81411	5.35834	4.84373	4.22404	4.49644	4.40733	4.35985	4.44551	3.94584
ITGB3BP	5.91988	5.89834	5.94699	6.23317	5.78569	5.79245	6.71216	6.96643	6.84579
JAK1	10.3878	8.73799	10.411	10.4414	10.938	10.3359	10.7277	11.0045	11.0164
MIR101-1	4.79956	4.27538	4.31641	4.78376	4.82335	5.03723	4.5653	4.61601	5.14208
INSL5	4.68675	5.32179	4.69706	4.86217	4.70216	4.31488	4.29675	4.13041	4.24652
DNAI4	4.45749	5.51697	4.84715	5.29443	5.08842	4.60155	5.85413	5.93309	5.6179
SERBP1	10.7164	8.97056	10.3714	10.6217	10.1428	10.6224	11.1448	11.1892	10.9848
WLS	8.05128	6.12333	6.88183	7.38073	7.5281	7.30628	8.44177	8.21596	8.32015
MIR1262	2.56746	1.91759	2.94686	3.35114	2.34874	2.48767	3.28602	2.72842	2.94846
RPE65	4.99845	5.55837	4.6309	5.10722	5.01786	4.92269	5.08888	4.33398	4.67572
DEPDC1	5.52126	4.38278	4.87328	5.59516	5.39478	4.62233	5.74653	5.58506	5.55762
LRRC40	7.49333	4.62118	6.76701	7.81414	7.01629	7.11459	8.01951	7.93161	8.08629
ANKRD13C	8.69671	6.29166	8.35678	8.59964	8.83192	9.04193	9.51336	9.50028	9.58099
PTGER3	6.07411	5.19087	5.02501	5.34751	4.425	4.76369	7.57958	7.18435	7.13983
NEGR1	5.65599	6.30267	6.33384	6.05022	6.35193	6.11536	7.32342	7.46084	8.16874
NEGR1-IT1	3.49261	5.46172	3.93215	3.67423	3.91611	3.55651	3.82719	3.99209	3.86066
LRRIQ3	2.58494	3.28975	2.89131	2.6984	2.77514	2.56678	2.30207	2.38554	2.43895
ERICH3	5.00907	5.6862	5.00121	4.82389	4.76092	4.42104	4.2744	3.74391	4.10494
ASB17	3.46589	3.47237	3.31	3.23087	3.2456	3.50709	3.36248	3.3068	3.07377
USP33	6.18844	4.5066	5.63207	7.19194	6.70659	5.99018	7.7207	7.70601	7.99023
FUBP1	8.05223	5.5077	6.71185	8.13799	7.69479	7.99927	9.38316	9.20084	9.40848
LINC01555	5.19646	5.75632	5.17686	5.21275	5.19024	5.36586	4.87459	4.82106	5.30051
LPAR3	8.26496	7.43906	9.44518	8.94759	9.35452	9.37289	7.14954	7.38504	7.57894
MCOLN2	5.99801	6.41468	5.86191	5.39368	5.27014	5.63347	6.42321	6.68398	5.5111
MCOLN3	5.77779	5.46042	5.02974	5.84155	5.6484	5.41513	7.24738	7.76787	8.64823
C1orf52	7.64101	6.12162	7.23908	7.88117	8.1425	7.51081	8.46517	8.16171	8.49266
BCL10	8.60433	8.14427	9.42609	9.06873	9.2045	8.77468	8.2015	8.24008	7.92601
DDAH1	6.71189	6.74332	6.1738	6.19263	6.41798	6.6858	6.99049	7.0612	7.55705
ODF2L	6.77116	4.94055	6.38895	6.99331	7.60801	7.48979	7.83888	7.63335	7.75607
SELENOF	10.9155	8.92879	10.4752	11.1802	10.5482	11.2927	11.8585	11.7829	12.0313
LINC01364	4.65452	5.75836	4.04704	4.2382	4.12912	4.15001	3.58596	4.1405	3.6662
GTF2B	8.27252	7.09011	7.92656	8.23365	8.19521	7.97278	7.78331	7.64975	7.88779
GBP3	6.51788	5.79539	6.33366	7.08266	6.37686	6.74277	7.65885	7.42642	7.13533
GBP4	5.54822	5.18968	5.71009	5.94228	5.60037	5.77707	7.07165	8.52365	7.5851
GBP5	4.79613	5.40019	5.16961	5.42411	5.19407	5.18883	4.90333	6.36215	5.31325
GEMIN8P4	5.37702	5.67154	5.76651	5.62524	5.91033	5.97942	4.86777	4.66922	5.03887
BARHL2	6.35132	7.03557	6.61192	6.16558	6.19839	6.69307	5.99924	6.02067	6.09217
ZNF644	8.61289	5.45885	7.41466	8.25987	8.34985	8.53256	9.20326	9.21759	9.34362
GFI1	5.69722	5.52485	5.53861	5.41124	5.49142	5.63025	5.22795	5.02995	5.14914
EVI5	7.28638	6.05592	7.39199	8.24078	7.64729	8.19323	8.38449	8.53586	8.70351
TMED5	8.15949	5.64541	8.35784	7.94762	7.51976	8.42136	7.54641	7.75598	7.93347
CCDC18-AS1	5.45251	5.85883	5.36289	5.38911	5.72557	5.38946	7.38642	7.44425	7.17273
BCAR3	7.36359	6.90345	7.10256	6.84061	7.56517	7.07431	7.06717	7.30553	7.24122
ARHGAP29	6.90552	5.18727	4.95593	6.02727	6.55994	6.28708	8.426	8.74078	8.56547
ALG14	8.16298	7.57097	7.60579	8.15776	7.2604	7.84826	7.68755	7.6105	7.79585
DPYD	6.09728	5.12358	5.85524	7.02799	6.67309	6.65354	7.79075	8.30058	8.29716
MIR137HG	5.02211	5.23889	5.05451	5.12673	4.49341	4.73349	4.16566	4.13711	4.20849
MIR2682	5.20308	4.41483	5.2914	5.29422	5.12197	5.13066	4.72415	4.72579	4.63215
PLPPR5	5.08867	4.94077	4.603	4.65399	4.35017	5.11079	4.49837	3.85283	4.32343
FRRS1	8.63026	6.80571	8.92837	8.90372	8.56784	8.84145	9.4347	9.06979	9.25098
SASS6	6.85461	4.79889	5.93504	6.98645	6.31095	6.068	7.42637	7.62938	7.91169
LRRC39	4.16962	4.17454	3.49981	4.86808	4.26969	4.0147	6.21902	6.64587	6.43901
DBT	6.50423	4.65641	5.50491	7.11968	5.98544	6.19234	8.19302	8.02227	8.27459
LINC01349	4.75034	5.57137	5.28054	4.71805	4.31766	5.11437	4.46726	4.20765	4.11733
EXTL2	5.76624	5.01462	4.85605	5.63325	5.53902	5.24521	6.73257	6.73836	6.94814
DPH5	6.01582	5.27144	6.06541	5.69317	4.89617	5.77214	6.89215	6.88706	6.53903
OLFM3	5.2328	6.4679	5.05124	4.76318	5.60711	5.45635	5.13719	4.98948	4.8322
VAV3	5.75943	5.60478	5.8143	6.7685	6.50992	5.96919	7.96467	7.62367	7.90822
HENMT1	5.58016	5.29894	5.37533	5.12115	4.84094	4.77984	5.30507	5.30012	5.27308
AKNAD1	4.73155	5.54908	4.82042	5.04397	4.43524	4.27717	4.60243	4.75516	4.53328
CLCC1	7.25455	5.53181	6.76571	7.71543	6.84848	7.40857	8.65171	8.46942	8.78658
WDR47	9.02426	6.93484	8.30547	8.86618	8.98732	9.29363	9.78312	9.30847	9.79536
CFAP276	5.13458	5.58069	5.39265	4.60326	5.26528	5.07285	4.49683	4.46996	4.50969
PSRC1	6.15002	6.31656	6.391	5.99324	6.43878	6.11945	5.9344	5.97725	5.91955
MYBPHL	6.45018	5.95186	5.83782	5.92727	5.94273	5.98503	5.67759	5.11246	5.32221
SORT1	10.8545	10.5644	11.2346	11.1752	11.2896	11.3031	10.4903	10.6446	10.7347
AMIGO1	6.59607	6.90881	6.21249	6.2498	5.76157	6.17108	6.3237	6.12725	6.17033
GPR61	5.88186	5.9505	6.64525	5.8619	6.07216	5.76771	5.58515	5.12149	5.24908
GSTM3	6.61218	7.04209	7.53018	8.22939	7.99429	7.00155	8.05516	7.45349	7.56245
EPS8L3	5.50708	5.94298	5.81535	5.57812	5.6163	5.609	4.90741	4.86725	4.7747
ALX3	6.35024	5.80193	6.04547	5.86936	6.06817	5.83243	5.57738	5.93467	5.3354
RBM15-AS1	5.18425	5.71517	5.87844	4.71659	5.39638	5.23638	4.90092	4.28801	4.95933
LAMTOR5	7.35013	6.67673	7.86135	7.70456	7.5084	7.13256	7.05707	7.20937	7.02144
LRIF1	7.39349	6.27631	7.51696	7.46214	7.10022	8.26443	7.6543	8.20035	7.78556
DRAM2	7.99987	7.55654	7.75512	8.28307	8.19808	8.05065	8.69065	8.85235	8.89087
DENND2D	8.35967	7.07059	7.7905	8.02824	7.49498	8.40219	7.86554	7.77896	7.54927
PGBP	6.19666	6.09338	6.1076	5.81813	5.94478	5.71993	5.59666	5.61571	5.55318
WDR77	8.21941	7.09253	7.2948	8.39059	7.40694	7.79967	7.52638	7.65931	7.69624
TMIGD3	4.9711	6.91487	5.49846	5.60837	5.71451	5.57031	5.20812	5.13982	5.49957
LINC01160	4.65468	4.6938	4.16507	3.80771	4.64286	5.20601	4.34872	4.96584	4.00468
MIR4256	5.88845	5.51259	5.30286	6.08715	5.15618	5.70636	4.95403	4.82251	5.33158
ST7L	6.26381	6.07046	6.36083	6.41174	5.64401	6.05435	7.75241	7.20362	7.42417
RHOC	7.10251	6.42692	7.04056	7.2737	7.18464	7.13578	6.45417	6.45693	6.48555
LOC643441	6.90739	7.34762	6.41276	6.28543	6.62126	6.7368	6.21639	6.16126	6.10949
PHTF1	5.71713	5.80611	5.27493	5.86435	5.45713	5.60309	5.48826	5.91431	6.03606
RSBN1	7.64869	6.43268	7.84832	7.36883	7.38304	7.26619	8.306	8.58072	8.31571
BCL2L15	4.06347	4.83662	4.26946	4.17728	4.22629	4.29099	4.43701	4.35125	4.77564
SYT6	6.17934	6.30613	6.09812	5.66779	6.24792	6.17206	5.54486	5.68087	5.41313
TRIM33	9.20665	8.94432	9.61082	9.51864	10.564	10.0358	10.3342	10.4581	10.4185
BCAS2	9.13687	7.38218	8.34951	9.01747	9.21467	9.12496	8.95924	9.04866	9.17957
DENND2C	9.50622	8.47594	10.4568	9.44769	10.5614	10.1537	9.47531	9.49769	9.37589
AMPD1	4.40412	5.96775	5.22274	4.52871	4.13779	4.03692	4.17331	4.32731	3.86218
NRAS	10.3857	8.12419	10.6364	10.4398	10.0475	10.9741	10.2745	10.102	10.1745
SIKE1	7.47172	6.10195	7.24181	7.60072	7.6634	6.9998	7.99018	7.86819	8.02764
TSPAN2	5.52076	5.54729	5.4473	5.93057	5.48735	5.74543	7.25466	6.49312	7.37324
NGF	6.74248	6.29143	6.32507	7.59638	6.85783	6.42981	5.67633	5.54268	5.44646
CASQ2	5.3021	5.35202	4.072	5.03124	4.80754	4.61311	6.73949	6.96054	5.88527
NHLH2	5.4289	5.80229	5.4901	5.88188	5.02645	5.20844	4.93096	4.93902	4.99497
ATP1A1-AS1	6.89615	6.67009	6.59415	6.69153	6.56927	6.65341	7.16082	6.71036	6.73322
CD58	7.20322	5.96499	6.99683	7.77479	6.87691	7.48617	7.42755	7.35633	7.89835
TRIM45	7.19098	6.97392	7.88497	6.99033	6.92839	7.56125	6.59373	6.42214	6.37289
VTCN1	6.14894	6.51409	6.06963	5.89416	5.95749	5.83428	6.72543	6.68559	6.97011
GDAP2	7.84267	5.47575	7.25045	7.9431	8.59177	8.49936	8.95023	8.78157	9.03365
SPAG17	6.33114	7.5717	6.75437	6.83181	6.59337	7.03896	5.16461	5.46594	5.61356
TBX15	6.62367	7.00436	6.54415	6.65763	6.72756	6.68124	8.0906	8.46585	8.08308
LINC00622	4.95067	7.46074	4.86836	4.55413	5.87776	5.55506	7.87988	6.88969	6.50828
ZNF697	6.28491	6.04227	6.50239	6.44012	6.55689	6.21514	6.28022	5.97085	6.03942
HMGCS2	5.81892	6.00162	5.7932	5.81813	5.71009	5.47026	8.07493	6.8552	7.91563
ADAM30	4.39409	4.92449	4.5928	4.00924	4.42193	4.78293	3.81207	4.39714	4.21344
NOTCH2	10.3192	9.07584	10.3915	10.4598	11.6337	11.1439	11.2158	11.1515	11.0567
LINC00623	6.35083	7.77876	6.51073	6.47051	6.22216	6.40653	7.47041	7.35963	7.29876
PFN1P2	3.68397	4.15717	4.09718	3.87772	3.34087	3.53433	3.87236	4.21658	4.50285
LOC653513	6.0516	6.325	6.09948	5.42067	6.07494	6.49926	6.04176	6.1463	6.39241
PDE4DIP	6.04442	7.24412	5.85175	5.76926	5.94888	6.15217	6.95372	7.28018	7.32925
POLR3GL	5.67767	5.24092	5.60573	5.58353	5.41793	5.28654	5.80853	6.19477	5.93066
GNRHR2	6.37685	6.90178	6.22829	6.56406	5.5519	5.89979	6.121	6.17426	6.26293
NUDT17	6.5824	6.34125	6.66895	6.51708	6.05841	6.25512	5.88763	6.0836	6.26766
POLR3C	7.51223	5.65429	6.52649	8.02776	6.94053	7.69387	8.65483	8.74981	8.78372
CD160	5.04151	5.69778	4.70487	5.15072	4.63766	5.14811	5.04884	5.26205	5.07421
PDZK1P1	5.46602	6.81256	5.6517	4.83353	5.61045	5.62994	5.50845	5.61028	5.368
LOC728989	6.22467	7.04156	6.26433	5.57224	6.02199	5.47713	6.06779	6.21318	6.10658
FMO5	6.69182	6.73538	5.97219	6.73831	6.30441	6.27598	7.57913	7.04919	6.96425
LINC00624	4.16435	5.48516	3.96958	4.10997	3.89408	4.39046	5.11763	4.80493	4.59614
PPIAL4G	6.2414	9.15864	6.23629	6.01536	5.86514	6.14626	5.71849	5.69166	5.40779
LSP1P5	7.30425	8.47656	7.03431	7.41781	7.08289	7.23212	6.7377	6.91771	6.5259
LINC02591	4.40846	8.78219	4.27924	4.38015	3.95809	3.92632	4.01346	3.82149	4.0161
SV2A	5.9103	6.15755	6.05146	5.73016	5.89126	5.49644	5.43885	5.54729	5.31479
MTMR11	7.40098	7.44215	6.90674	7.15735	6.8083	7.34299	8.01633	7.63036	7.99043
OTUD7B	6.17237	5.98492	6.77543	7.02007	6.7371	6.39264	7.08861	6.99165	7.06061
APH1A	8.92485	7.77872	8.64377	8.90712	7.81799	8.4713	8.14275	8.22915	8.32871
MCL1	9.55248	6.60718	10.2538	9.33088	9.72991	9.67069	9.02682	8.41979	8.66603
ENSA	8.58529	7.06078	8.57695	9.33946	8.32817	8.84789	9.34736	9.04147	9.22895
GOLPH3L	7.10489	5.2531	7.5663	7.1884	7.11721	7.04796	8.41066	9.26151	9.07755
HORMAD1	6.88932	6.26909	4.73041	8.60188	4.76458	8.43383	4.71306	9.73243	9.8463
CTSS	6.82117	5.28232	6.64952	7.25505	6.37507	6.77059	7.18172	8.18604	8.29338
CTSK	10.1609	7.08674	8.10447	9.25356	8.58072	8.62105	10.6771	11.8537	12.2479
ARNT	9.31826	7.7344	9.0681	9.32989	9.507	9.17511	10.1294	10.2628	10.4591
CERS2	7.56008	6.57596	6.54025	7.81557	7.08067	7.37724	7.14685	7.26631	7.71804
CDC42SE1	9.01562	7.22883	8.61638	8.98083	8.72221	9.33611	8.8282	8.78165	8.76475
TMOD4	4.51248	5.46328	4.93433	5.16951	5.00356	5.13582	4.73145	4.75166	5.05605
VPS72	6.96301	6.07994	6.84894	7.53733	7.20173	8.07888	7.08837	6.77572	7.27594
SELENBP1	6.97291	7.29013	6.62528	6.72707	6.61007	6.45655	7.2991	7.33368	7.25701
POGZ	7.66101	6.08162	6.97821	7.61413	7.78528	8.05703	9.16528	9.08681	8.98357
MRPL9	8.64659	6.87988	8.19657	8.97246	8.01226	8.34467	8.66657	8.74964	8.72978
TDRKH	6.35604	6.93749	6.37689	6.34497	7.04254	6.51935	6.74282	6.62901	6.49658
LINGO4	5.70497	6.50443	5.77815	5.27651	5.80832	5.84734	5.61697	5.62644	5.64101
RORC	6.69168	6.22447	6.33373	6.5451	6.08639	6.14036	7.11914	7.05003	7.12848
C2CD4D	6.37624	6.21194	6.72774	6.33654	6.49596	6.33545	6.29911	6.60473	6.0797
THEM5	10.342	7.85047	8.599	10.5689	7.91918	9.78234	10.8043	10.7768	10.6741
THEM4	5.75969	4.98368	5.07037	6.91252	5.69746	5.43269	7.376	7.13521	7.39438
S100A10	9.09142	7.89284	8.98205	9.15103	9.00561	9.48126	8.62465	8.46381	8.9962
S100A11	9.07298	8.55997	9.04852	8.72058	9.04147	9.23875	8.26124	8.01095	7.97643
TCHHL1	5.60191	6.20253	5.53938	6.03119	5.94951	5.79302	5.22246	5.35488	5.48945
TCHH	4.97907	4.65909	5.27069	5.01801	4.86153	4.76985	4.83673	4.78214	4.03772
RPTN	9.00461	7.98729	7.52689	7.64691	6.66849	7.56234	9.47236	8.76844	8.76803
HRNR	11.9378	5.42687	8.54466	8.77257	5.54808	5.65632	6.55411	10.8987	8.83361
FLG	13.2054	9.5891	11.4447	10.2836	8.33169	8.52216	13.4902	13.5182	13.3136
FLG2	11.6766	5.43262	8.14686	8.35089	4.32995	5.44433	12.6206	12.2524	12.2633
CRNN	7.10551	6.92425	6.31333	6.10341	6.5279	6.47054	7.00967	6.26169	6.3282
LCE3E	12.5581	13.3218	12.9455	12.6456	13.1615	12.8798	8.17611	9.94882	9.38576
LCE3D	13.7957	14.0264	13.8771	13.8037	13.9403	13.8151	10.838	12.9118	11.9789
LCE3A	11.8145	13.3185	11.3889	12.5577	13.0988	9.06381	7.15481	7.27562	7.21962
LCE1C	12.043	7.03023	6.63807	9.001	5.62017	7.25239	11.2714	11.609	10.8081
SPRR2D	4.60343	6.6557	5.46607	5.63333	6.09813	5.95898	4.56762	3.51669	3.62007
SPRR2A	9.02106	9.65432	8.70219	8.45361	7.94788	8.02905	6.78743	7.4068	7.051
SPRR2B	10.545	12.3616	11.3256	12.5036	11.1089	9.98549	6.68025	6.56018	4.94434
SPRR2C	8.62642	8.31698	10.2302	9.36411	8.67708	9.65226	5.41652	5.90575	5.12798
SPRR2E	4.2594	6.46695	6.54692	5.91293	6.26119	5.47289	3.73066	4.22112	2.86449
SPRR2F	9.34382	11.5616	11.905	12.5436	10.8349	8.93123	6.04011	6.2736	5.61637
SPRR2G	12.3388	13.2342	12.6057	12.9211	13.2568	12.6038	10.8065	12.6349	11.6148
PGLYRP3	9.71817	9.42771	10.7103	9.9308	9.86392	10.0885	9.5865	9.3412	8.51437
PGLYRP4	8.83081	10.4465	10.2287	10.234	11.3102	10.8764	8.12324	7.65156	7.05495
S100A12	11.0398	12.2256	11.9693	12.0601	12.1893	12.1008	5.04362	5.35166	5.15392
S100A8	12.9465	13.0133	12.908	12.8993	13.014	12.9657	8.57127	8.29572	5.99677
S100A7L2	4.83796	4.42874	4.69549	4.83528	4.42702	4.20547	3.65491	3.76395	3.53957
S100A7	13.3522	13.4737	13.5357	13.5958	13.7278	13.6856	10.4355	11.7809	7.94791
S100A6	7.11566	5.51262	7.39922	7.47825	7.2869	7.32056	6.18103	6.51196	6.44104
S100A5	5.01054	5.13265	5.3814	4.66728	4.53185	4.60799	3.99158	4.40932	4.22328
S100A4	6.42635	6.30853	6.20214	6.45299	6.44825	6.56054	6.13866	5.74207	6.70049
S100A3	7.61165	6.36495	6.93057	7.48915	7.16255	7.27673	6.16579	6.42512	6.45451
S100A2	9.08281	7.80338	9.44008	8.58797	8.58862	8.65155	7.21599	6.93484	7.28962
S100A16	9.98853	9.36225	10.0863	9.86069	9.74868	10.0157	8.81185	8.86692	8.69035
S100A14	11.6539	11.0159	12.2184	11.7859	11.8587	11.8085	9.96212	10.1908	9.8736
S100A13	6.65209	5.58536	6.77898	6.66322	6.15812	6.64327	6.29484	6.95666	6.46434
GATAD2B	9.11473	7.58148	8.48865	9.27571	9.23423	9.10518	10.2727	10.3391	10.3804
DENND4B	7.07701	6.49408	6.77745	6.97102	6.76177	6.79005	7.01251	7.1827	7.04779
CRTC2	7.84648	7.03115	8.12089	7.89065	8.20109	8.21441	8.01748	8.2221	8.37077
JTB	7.88205	6.85898	7.85039	8.41417	7.51106	7.77502	8.12927	8.04154	8.48243
NUP210L	5.36302	5.83915	5.59998	5.15577	5.34392	5.40142	5.30596	5.35279	5.30524
TPM3	4.82371	5.83455	5.64983	4.32585	6.52795	6.24902	5.9366	6.0283	5.81104
MIR190B	2.59391	3.16926	2.42721	1.97867	2.19007	2.36387	2.00017	2.35202	2.20933
C1orf43	10.7883	10.4388	10.541	10.9821	10.2174	10.6467	10.5631	10.6413	10.7318
SHE	6.74208	6.69842	6.60841	6.41383	6.6711	6.38489	6.93567	7.05942	6.95909
UBE2Q1	8.71296	8.82361	8.79762	9.00723	9.02988	8.56697	9.14689	9.12038	9.05024
PMVK	8.07747	6.21801	8.27052	8.61591	7.12529	7.77854	6.56717	6.98618	6.53266
PBXIP1	6.01188	5.89657	5.60515	5.92973	5.92008	5.53604	6.17883	6.33941	6.28264
PYGO2	7.25067	6.29746	6.83567	7.72949	7.45897	7.38633	7.51302	7.33213	7.65
SHC1	10.3579	9.54008	10.5935	10.8319	10.4523	10.7797	9.40565	9.41026	9.54118
DCST2	6.37156	6.28816	6.4239	6.20191	6.17514	6.23918	6.15821	6.39542	6.5169
DCST1-AS1	6.23344	6.43198	5.99007	6.06503	6.26789	6.26144	6.92289	7.12522	6.89725
DPM3	7.87961	8.1115	7.68335	7.05826	7.31752	7.4404	6.96974	7.08401	6.76849
KRTCAP2	7.90344	7.41308	7.15833	7.73361	7.13874	7.38747	7.33449	7.43119	7.46763
THBS3	6.34079	6.01656	6.25008	6.81053	6.11189	6.31513	7.39187	7.43379	8.04667
SCAMP3	7.96939	7.35139	7.46022	8.55326	8.10835	8.06975	7.70252	7.86487	7.90913
CLK2	7.11031	6.75115	7.27277	7.11062	7.39173	7.35354	7.8532	7.69148	7.73426
YY1AP1	6.82989	5.75873	6.62589	6.88096	7.25609	6.89346	7.7524	7.75766	7.96931
GON4L	6.31785	5.7953	6.67053	6.84964	6.81936	6.80524	7.76493	7.65709	7.75565
RIT1	7.91509	6.54177	9.22649	8.40134	9.18482	8.56868	7.5568	7.72169	7.6534
KHDC4	7.88253	7.14179	6.73899	7.19264	8.97407	8.97635	9.01698	8.9122	9.0107
SCARNA4	8.63046	10.002	10.5658	9.07623	9.52439	9.05018	10.7247	11.0461	10.6018
ARHGEF2	7.3482	6.71614	7.84001	7.23369	7.62883	7.77531	7.10325	7.2969	7.17659
UBQLN4	7.40956	6.09353	7.08323	7.94524	6.73154	7.79475	7.2097	7.44621	7.59495
PAQR6	7.33154	7.45537	7.46847	7.53258	7.58151	7.76831	7.30138	7.38523	7.38508
GLMP	7.87017	7.39121	7.55581	7.95407	8.61725	7.81127	7.66759	7.61198	7.56509
VHLL	5.34231	4.87537	5.54119	5.32547	5.08947	5.55703	4.6604	4.60994	4.42021
MIR9-1HG	5.96338	6.51238	5.90881	5.81849	5.59785	6.12099	5.34647	5.44838	5.39475
MIR9-1	4.8901	6.56768	5.42118	4.72776	5.37403	5.25342	5.1377	5.03945	4.92729
MEF2D	9.17645	8.60556	9.27849	9.15863	9.89864	9.20094	8.87072	9.07985	9.08239
IQGAP3	6.66987	6.01138	6.29895	6.16558	6.23326	6.24627	6.48651	5.40787	6.11134
GPATCH4	6.87732	6.38054	6.75734	7.17576	6.39609	6.89293	7.14263	7.12154	7.00147
NES	7.03294	6.8257	6.84951	6.88274	7.12272	6.83604	6.86978	6.71491	6.57429
CRABP2	10.3855	8.82668	10.062	10.5873	8.34766	9.38602	8.39286	8.69322	8.26723
ISG20L2	9.29842	7.35813	7.5877	9.46936	8.45339	8.98014	8.86672	9.40117	9.247
MRPL24	7.88396	6.31875	7.40243	8.3526	6.90571	7.30366	7.21958	7.49871	7.34871
HDGF	7.31538	7.06795	7.04932	7.60221	6.53812	7.09566	6.98215	7.00557	6.85873
SH2D2A	6.23885	6.29977	6.47591	6.84551	6.13809	6.58455	5.47079	5.71557	5.36608
INSRR	6.11668	6.41285	6.626	6.01784	6.52033	6.24027	6.00995	5.86559	5.90257
ARHGEF11	7.16007	6.32463	7.42469	7.55923	6.90402	7.21529	7.72955	7.84278	7.85468
MIR765	5.44398	5.97183	4.77681	5.19751	5.56748	5.47188	5.64566	5.78259	5.97027
ETV3L	5.37666	5.75698	5.60515	5.02574	5.58223	5.54206	4.54923	4.68806	4.84226
ETV3	7.93964	6.3032	8.06685	8.07442	7.66135	7.86299	8.66647	8.35031	8.63719
FCRL5	4.65221	5.59609	4.65628	4.77083	4.18371	4.69172	3.78673	3.98141	4.22536
FCRL4	5.16922	6.05315	5.15969	4.75542	4.89589	4.56789	4.56971	4.40601	4.09587
FCRL3	5.07016	5.9536	5.46452	5.2785	4.7999	5.15478	4.45902	5.30861	4.69379
FCRL2	4.69113	5.83796	4.63389	4.49137	4.85414	4.39833	4.36721	4.55313	4.38016
FCRL1	6.35795	6.49357	5.89452	5.96055	5.76455	5.64787	5.14909	5.67236	5.38899
CD5L	6.09663	7.38765	6.18063	5.61982	5.87005	6.09916	6.21529	5.43124	5.86208
LINC01704	5.69651	6.32704	5.64989	5.80544	5.86535	5.69336	5.43089	5.67919	5.40472
CD1B	4.42969	6.08189	4.10733	4.0988	4.18118	4.10676	3.9934	4.24464	4.17299
AIM2	4.96439	5.29606	5.07611	5.25893	4.67876	5.03989	4.89137	5.28926	5.10164
VSIG8	6.32739	6.61728	6.47697	7.15357	7.65832	7.35933	6.30543	6.22597	6.3905
CFAP45	6.16491	6.18218	5.99913	6.08467	5.86618	6.4565	5.93343	5.83221	6.24897
TAGLN2	8.44212	7.66661	8.3456	8.24875	7.88358	8.51596	7.62665	7.51203	7.79144
SLAMF9	5.16447	6.01084	9.24239	5.86653	7.20007	6.29746	5.49837	5.65758	5.31016
DCAF8	6.74305	5.16453	5.95756	6.85475	6.53919	6.76722	7.8272	7.8991	7.83535
PEX19	7.42476	6.22229	7.29023	7.29944	7.24161	7.09298	7.47169	7.4778	7.40392
SLAMF6	4.65746	5.30443	4.49921	4.86976	4.13421	4.54606	4.6209	6.17687	5.46319
CD84	5.25907	5.33148	5.67657	5.35302	5.42662	5.63078	6.19134	6.81105	6.95861
SLAMF1	5.23953	5.57595	5.65141	5.06617	5.4985	5.14303	4.71066	5.07094	5.21844
CD48	5.35982	5.4861	5.71374	5.41207	4.6209	5.59561	5.30859	5.79498	5.7123
ITLN1	5.39785	6.08278	5.61389	5.35621	5.50406	5.34936	5.00401	5.12811	4.80729
ITLN2	5.2981	5.62482	5.22089	5.3037	5.3451	5.33317	4.87975	5.02664	4.96233
F11R	10.4645	9.05449	11.147	10.6278	11.4824	10.9877	10.104	10.0114	9.93325
TSTD1	8.97179	7.86888	8.70658	9.24877	8.72283	8.59244	7.43309	7.22818	7.28438
USF1	7.37604	6.1717	7.43258	7.88035	7.84542	7.66256	7.45596	7.69278	7.63531
ARHGAP30	6.68727	6.19502	6.84441	7.10563	7.34129	7.53527	7.35603	7.47328	7.51748
NECTIN4	9.32146	8.33277	10.5598	9.75263	9.6488	9.87961	8.8242	8.96155	8.89119
PFDN2	10.0716	7.83623	10.619	10.0955	10.1326	9.64157	7.98854	8.41173	8.41729
DEDD	8.87789	7.48986	8.84293	8.87048	8.85494	9.178	9.01453	8.99732	9.05328
APOA2	6.39399	6.95544	6.30535	6.42503	6.3804	6.4754	6.22242	6.22073	6.26824
MPZ	5.56326	5.47363	5.95543	5.05494	5.55583	5.63946	5.60833	5.53749	5.5554
CFAP126	5.82739	6.34018	5.8629	6.33918	5.22165	5.46973	4.98751	5.48896	5.5821
RPL31P11	2.80919	3.47638	2.93354	2.72907	2.62636	2.26384	2.74854	2.43731	2.43928
OLFML2B	7.55598	6.48964	6.27994	6.85538	6.10567	6.44284	7.34748	7.18343	8.09189
SPATA46	6.29319	7.28355	6.08802	6.36563	6.38589	6.28919	6.24763	6.25226	6.15392
SH2D1B	4.81734	5.9434	5.00513	4.9117	5.1634	4.7674	4.68446	4.38565	4.66237
CCDC190	5.90858	6.42567	5.77373	5.51972	5.92759	5.57989	5.12037	5.5979	5.3695
RGS5	5.76854	6.31214	5.26401	5.53998	5.68486	6.25636	7.78992	7.78667	7.54253
PBX1-AS1	4.72587	5.81834	4.74352	4.67879	4.42317	4.16857	4.5494	4.4145	4.28041
TMCO1	9.13988	7.08778	9.05913	9.71961	9.59251	9.8306	9.50777	9.44742	9.68226
MIR921	5.80952	4.84677	5.70889	4.95192	5.30166	4.41665	5.3668	5.13832	5.36523
TADA1	6.59223	6.13591	5.92616	7.33131	6.46028	6.38648	7.53199	7.54173	7.94431
ILDR2	5.66995	6.28389	5.70382	5.68492	5.38038	5.4583	4.85598	4.9731	5.17417
GPA33	6.06443	6.47586	6.20536	6.0769	6.24505	6.44881	5.75758	5.6422	5.62301
CD247	5.48637	6.3811	6.18382	5.4525	5.85969	5.39675	5.09149	5.25951	5.56628
CREG1	9.28439	10.091	9.30786	9.72667	9.94956	9.0901	9.46528	9.31446	9.85021
ADCY10	4.25684	5.21446	4.51629	4.38828	4.33135	4.17556	4.35568	4.1246	4.0405
MPC2	8.52007	6.77632	8.50883	9.06893	7.60533	8.17562	8.56945	8.40456	8.8245
GPR161	6.65995	6.18188	6.61584	6.48365	6.3043	6.35776	6.14905	6.15965	5.99158
ANKRD36BP1	5.89601	3.33744	5.35314	6.86834	5.94123	5.31227	5.16238	5.05124	5.60624
LOC100505918	4.97623	4.94993	4.76418	4.45025	4.58223	4.29218	4.29978	4.58883	4.18213
XCL2	6.11685	7.06372	5.84985	5.339	5.76289	5.73509	5.35228	5.48764	5.46651
DPT	5.95851	6.6216	6.684	8.26876	6.35382	7.50677	9.30291	8.97818	10.5143
NME7	6.0283	5.76035	5.57173	5.99281	6.40213	5.55777	6.54983	6.55136	6.48395
SELL	5.2104	5.40141	5.39608	4.72573	5.3001	5.31069	5.1579	5.70216	4.69039
SELE	5.74078	6.62995	6.79095	8.62092	7.11121	8.91177	5.77376	7.9016	6.53155
METTL18	6.09054	4.96401	5.49445	6.17667	5.65615	5.60371	5.84836	5.98327	6.18689
SCYL3	7.45412	6.99118	7.16448	7.97984	7.5635	7.88005	8.79404	8.93345	8.60445
KIFAP3	8.85171	6.55464	8.9671	9.17964	9.3615	9.68751	9.12145	9.35863	9.42332
MIR3119-1	2.47245	2.44381	3.27223	2.52276	2.404	1.96984	2.17143	2.32842	1.93351
LINC01142	4.41993	5.32391	4.37312	4.56315	4.71217	4.55805	4.27624	4.50501	4.77805
MIR1295A	6.15196	6.12879	6.4532	5.63586	6.12847	6.03882	5.65855	5.58511	5.51141
VAMP4	7.86879	7.1773	8.75051	8.75832	9.3237	9.03853	8.91635	8.8875	9.33356
DNM3OS	6.71812	6.44557	5.96744	6.32948	6.32795	6.66072	7.60591	7.60006	8.30834
LOC100506023	5.79933	7.24522	5.37615	5.48699	6.25769	5.83629	6.47967	6.61263	6.44605
ANKRD45	4.57558	4.63345	4.5707	4.21307	4.9383	4.79039	4.12555	3.99376	3.95432
CENPL	5.43762	5.42991	5.36994	5.88552	5.88025	5.58552	5.69108	5.679	5.99264
GAS5	8.56536	6.10056	7.20655	8.26678	7.89502	8.34743	9.13408	9.1871	8.76596
RC3H1	8.59987	7.76196	8.7367	8.96127	9.84539	9.06361	9.89133	9.74942	9.7457
MRPS14	7.53422	5.73458	6.62482	7.69971	7.17513	7.36824	8.14154	8.01647	8.04488
KIAA0040	7.94876	7.66486	7.25727	8.21221	8.04582	8.41239	8.71812	8.5488	8.61506
SCARNA3	5.97075	6.38424	6.30089	6.04773	5.97831	5.85998	6.97424	6.78874	6.75626
ASTN1	6.74641	7.17873	6.89827	6.41548	6.54831	6.48928	6.18059	6.18287	6.21329
MIR488	2.86986	4.9072	4.55428	3.31259	3.18745	3.29992	3.44205	4.4412	3.48029
SEC16B	6.3662	6.37303	6.36088	6.00764	6.08668	6.05846	6.63857	6.62869	6.91036
CRYZL2P	6.77876	6.09622	5.22247	7.01918	6.05394	6.44908	7.91927	7.7373	7.937
RASAL2-AS1	5.83983	5.88387	5.61223	5.37216	5.38571	5.65295	5.58621	5.33499	5.55969
ANGPTL1	5.13196	5.00459	5.09499	5.1183	5.22572	5.02472	9.23097	9.26797	10.2424
ABL2	8.07826	6.02037	8.35148	7.85764	10.5358	10.0595	7.08255	7.23865	7.45269
TOR1AIP2	8.62291	6.89198	9.64301	8.7029	10.3102	9.64742	8.90751	8.59527	8.74838
LHX4-AS1	5.47719	5.74516	6.00655	5.37806	5.9607	6.24753	7.12679	7.24728	7.10056
ACBD6	6.18433	4.35512	5.52828	6.87235	5.62962	5.72627	6.51398	6.27655	6.71346
MIR3121	3.32565	3.33268	3.80856	3.94711	3.64931	3.46178	3.66671	3.5836	3.70039
STX6	8.03654	6.11011	7.90889	8.87445	8.76079	8.56303	8.26751	8.2909	8.38455
ZNF648	5.76048	6.45955	5.39677	5.3804	5.26318	5.39101	5.32248	5.06914	5.21965
GLUL	7.83257	7.63699	7.28136	8.23347	7.69473	7.46298	8.17248	8.43527	8.47923
TEDDM1	4.84156	6.19338	4.96068	4.54483	5.06801	4.372	4.19723	4.34651	4.14424
RGS16	7.21641	7.27102	6.91777	7.10993	7.06391	7.2445	6.54312	6.59505	6.65819
RGS8	6.23848	6.89868	5.81846	5.13573	5.56457	5.99985	5.26405	5.43057	5.31774
SHCBP1L	3.2743	3.4085	3.46256	3.68977	3.55261	2.97267	2.88291	2.8943	2.93889
NMNAT2	6.27593	6.29812	6.34706	6.05796	5.90641	6.07083	5.98614	5.96779	5.73718
SMG7-AS1	4.54195	6.26597	5.18958	5.14416	4.75634	4.82485	4.30001	4.47745	4.47396
NCF2	6.87495	6.64911	7.57364	7.43675	8.26797	7.76746	6.68328	7.20092	7.29408
COLGALT2	5.10055	6.07113	6.06395	5.127	5.80938	5.60192	5.38872	5.20183	5.78797
TRMT1L	6.72023	4.77196	6.09356	6.69041	6.14508	5.73339	7.69647	7.99865	7.56015
IVNS1ABP	9.08225	7.34873	8.83322	8.89192	8.92546	8.34045	9.86494	9.89307	9.98474
GS1-279B7.1	3.43947	3.17303	3.03191	3.25319	2.79433	3.17053	2.89672	2.78304	2.90287
PDC	3.53901	3.57963	3.61463	3.47145	3.26189	3.07658	3.55387	3.20723	3.19663
PTGS2	11.0307	6.22203	11.5495	8.13469	12.452	12.8051	7.55261	6.03111	6.58214
UCHL5	7.15946	5.03723	7.1791	7.78671	6.9307	7.41325	8.19375	8.08265	8.14256
GLRX2	7.60945	5.0768	6.59358	7.67402	6.91633	7.10649	7.10649	7.30818	7.3481
MIR4735	2.05361	1.60329	3.12202	2.43131	2.03757	1.98997	2.16284	2.25335	2.11334
ZBTB41	6.84205	4.61004	5.23236	6.77226	5.42147	5.53666	8.05929	8.22927	8.28018
DENND1B	8.21204	6.44421	8.58978	8.35182	8.33276	8.54395	6.96017	7.30904	7.50091
MIR181A1HG	5.98693	6.29949	5.57393	5.80762	6.21018	6.12233	5.73584	5.71361	6.24238
MIR181B1	4.74337	5.98886	5.37712	4.90607	4.98763	4.97112	5.4486	4.91272	5.22935
MIR181A1	3.06498	4.01677	3.67229	3.52565	3.69916	3.52565	2.89035	3.06017	2.99822
LINC00862	4.40008	3.87322	4.39065	4.38888	5.67116	5.1805	4.02138	3.8337	3.90373
ZNF281	7.6761	6.23006	6.88476	7.43839	8.25499	7.86903	7.63335	7.94222	7.75827
KIF14	5.68451	4.5321	4.47244	5.33496	5.63807	4.79457	5.11304	4.61601	4.91549
DDX59	6.2013	5.44586	5.61514	6.66968	5.59044	6.11904	7.01562	6.75068	6.8139
KIF21B	6.30698	6.27215	6.46202	6.59049	7.01503	6.52586	6.05025	6.43263	6.11321
TMEM9	7.62338	7.29708	7.70901	7.62318	7.46054	7.64405	7.29565	7.67764	7.60217
TNNT2	7.40915	7.17979	7.13696	7.32865	6.98422	8.16154	7.36545	7.51722	7.31607
LAD1	10.2355	9.194	10.5788	10.5547	9.96461	10.5334	9.42204	9.72614	9.53333
CSRP1	8.21898	7.23002	8.07454	7.86854	8.92464	8.71735	8.59691	8.72996	8.81195
ARL8A	9.67501	8.42008	9.69877	9.84054	9.61426	9.9224	9.35268	9.55203	9.5305
UBE2T	7.56278	6.66873	6.82348	7.26041	7.05966	6.58617	7.15147	7.31127	7.34338
SYT2	6.85886	6.89099	6.79858	6.52605	6.96207	6.5638	6.35345	6.14893	6.3206
KDM5B	9.75696	7.78762	10.1752	9.87368	9.91831	10.1403	9.81386	9.90955	9.57429
RABIF	9.02659	7.88362	8.72336	9.30352	8.60127	9.12975	7.80679	8.24082	8.06642
KLHL12	6.9744	6.04865	6.84477	6.69148	6.91518	6.7626	6.96983	7.04049	6.93167
ADIPOR1	10.857	11.1376	10.6351	10.9757	11.2692	11.2251	10.7864	10.9005	10.87
CYB5R1	9.1088	8.33707	8.92967	8.57471	9.45816	8.95575	8.26163	7.96678	7.87136
MYOG	6.90606	7.22342	6.72316	6.57535	6.87383	6.75559	6.59319	6.62954	6.49668
MYBPH	6.61752	7.17555	6.79188	6.33863	6.55114	6.48728	6.34741	5.91276	6.08354
CHI3L1	7.27969	7.27711	7.67404	8.07946	8.7071	8.4877	8.89564	8.11061	8.62341
CHIT1	5.41389	5.89615	5.6119	5.55922	5.55504	5.32722	5.09643	4.99874	4.89577
BTG2-DT	5.00419	6.10143	5.95252	5.20894	5.10034	5.41976	5.30107	4.84672	4.67924
FMOD	8.73397	6.66304	7.56639	9.24456	7.3308	9.22423	9.68917	9.98462	11.267
LINC00303	5.04055	5.81986	5.66312	5.20817	5.13037	5.09014	4.76711	4.51542	4.52465
ETNK2	7.18325	7.26509	6.96675	6.72124	6.90543	6.76382	6.45188	6.58871	6.38465
REN	5.44851	4.89791	5.22388	5.92234	4.70817	4.86217	4.35086	4.6686	4.65374
KISS1	6.40215	7.08162	6.48777	6.32338	6.10461	6.19994	5.53267	5.77657	5.51509
GOLT1A	5.48939	6.07221	5.10729	5.43999	5.05418	4.98206	4.94302	5.33224	5.12269
LINC00628	5.56081	6.49521	5.85534	5.53056	5.88237	5.8412	5.39325	5.44735	5.36813
LRRN2	6.09063	6.43559	6.40826	6.12425	6.19076	6.18268	5.62965	5.61287	5.7522
TMEM81	5.49336	5.72041	5.93886	6.1389	7.22292	5.83986	5.53799	5.27454	5.0423
RBBP5	7.9951	7.44811	8.8579	8.23872	9.53391	8.73434	8.78581	8.67811	8.51767
DSTYK	6.49013	6.30698	6.23249	7.24568	6.10882	6.26952	7.44835	7.32194	7.50761
KLHDC8A	6.24318	6.22133	6.22612	5.73082	6.11327	6.23237	5.68737	5.6798	5.42814
LEMD1	5.13416	5.90454	6.11466	5.92015	5.86706	5.80684	5.12866	5.20453	5.1216
MIR135B	6.05825	6.25981	5.67448	6.10484	5.78259	6.49232	5.28921	5.53897	5.10586
MFSD4A-AS1	5.37563	6.58647	4.83563	4.01683	5.16858	4.98777	7.37842	7.01292	7.52935
NUCKS1	8.76168	5.76373	8.1616	9.01619	7.88058	8.03134	9.60589	9.38319	9.1671
PM20D1	5.35266	6.07942	6.03932	5.66906	5.44465	5.51361	5.08417	5.30081	5.24768
EIF2D	8.40715	6.77558	7.74596	8.67636	7.38391	7.95078	9.19526	9.10655	9.20707
IL10	4.75549	5.6266	4.76642	5.18975	4.81489	5.49551	4.59142	4.78973	5.1819
FCMR	5.86306	6.2257	5.67989	5.592	5.69345	5.52288	5.14188	5.53113	5.12945
PIGR	5.92275	5.82875	6.43482	5.32601	5.85698	5.71077	4.98216	4.61663	4.95136
C1orf116	10.6191	8.75619	10.7018	10.2062	10.5274	11.562	9.83479	9.70604	9.38269
YOD1	9.70236	8.75031	9.65659	9.05714	9.72041	10.6418	8.56295	9.32253	9.06893
MIR29C	6.22834	6.23314	6.15886	5.73112	6.15414	5.58125	7.56259	7.25237	7.32278
MIR29B2	3.8401	4.9874	5.02234	3.43683	4.25932	4.57257	5.53995	5.0436	5.14565
CD34	8.42042	5.90157	6.62209	7.84577	8.83654	8.93679	10.5191	10.5574	10.8833
PLXNA2	7.94298	6.26045	6.92873	7.88645	7.90365	8.14566	8.65239	8.63996	8.8627
IRF6	10.62	8.62909	12.1903	10.6441	11.8275	11.569	10.0467	9.7314	9.90242
SERTAD4-AS1	6.62498	6.17568	6.2496	6.4113	5.7776	6.346	6.02256	6.18446	6.37819
NEK2	5.8383	6.19713	5.27448	6.11242	5.58897	5.35691	5.36051	5.31606	5.47789
LPGAT1	7.21595	5.18586	7.29093	7.71852	7.33561	7.5326	7.68199	7.90391	8.05789
INTS7	7.68558	5.27377	6.16309	7.40006	6.56087	7.11273	8.26991	7.91346	7.9399
RPL21P28	10.3808	8.39334	10.2435	10.5057	9.64864	9.37841	8.97725	8.77639	9.01116
PACC1	7.34661	7.55783	6.65687	8.05482	8.80608	7.95247	6.69724	6.75321	6.57334
SPATA45	5.02229	4.93456	4.46571	4.30239	5.01218	4.58001	4.36439	4.6686	4.65632
FLVCR1-DT	5.16142	5.65703	5.63976	5.24002	5.39511	5.1529	5.21424	5.67339	4.92474
ANGEL2	6.46904	4.4973	5.38218	6.2947	5.57268	5.64319	7.94683	7.46976	7.92365
ESRRG	5.53191	6.36074	5.67054	5.46455	5.52467	5.66937	6.62818	6.62491	6.78644
GPATCH2	7.08962	5.22784	6.73071	7.33448	7.00247	7.3191	7.39415	7.6013	7.33568
TGFB2-AS1	5.06877	6.44127	5.55236	5.5946	5.2015	4.99058	4.69456	4.93994	5.08033
LYPLAL1-DT	5.03642	5.17392	5.28254	5.31138	5.1394	4.71525	5.29602	4.98351	4.99428
EPRS1	8.88733	6.20676	8.96642	9.05916	8.12285	9.15811	9.21076	9.30937	9.37935
MIR215	2.66529	2.39324	2.66376	2.69473	2.75661	2.36988	2.62169	2.51207	2.74465
MIR194-1	4.08921	3.03153	3.72578	4.58775	3.12219	3.77828	3.66792	3.77871	3.52295
RAB3GAP2	8.1185	6.34941	8.32089	8.32213	8.83311	9.00197	8.91518	8.81497	8.91783
LINC02817	4.60788	6.62436	4.72341	4.52613	4.57605	4.51551	4.71071	4.90513	5.50045
DUSP10	8.71848	6.4875	8.9434	7.7541	9.81282	8.04857	7.47346	7.53956	7.43778
HHIPL2	6.5277	7.29771	6.30975	6.11216	6.53342	6.27983	5.98034	5.96171	6.07277
TLR5	7.53339	7.10155	6.42442	7.52671	7.33155	6.84479	7.67735	7.74743	7.87776
SUSD4	6.89102	6.10153	6.44218	6.8014	5.95423	6.0486	5.64282	6.10562	6.12885
CAPN8	5.7753	6.72316	5.85486	5.41667	6.0114	6.73701	5.40648	5.422	5.2647
PARP1	7.32608	5.76806	6.44582	7.63557	6.64515	6.53452	7.56714	7.69639	7.77949
NVL	6.26159	5.09091	5.46537	6.76588	5.99743	6.19412	8.19536	7.71423	8.0452
MIR320B2	2.57608	2.28231	2.76612	2.84293	2.67416	2.81628	3.28285	2.2205	2.71126
WDR26	7.80989	6.68436	7.75304	7.77359	8.63704	7.73802	7.90921	7.74503	8.06496
MIR4742	5.30295	4.49187	3.9797	4.24089	7.16556	5.99188	7.50322	6.55166	7.73075
LBR	7.8636	6.73399	6.62511	8.09146	7.31864	6.87807	7.29847	7.5292	7.51088
ENAH	10.2469	8.23123	9.74385	10.5616	9.77267	10.7216	9.65418	9.84648	9.63268
TMEM63A	6.8942	6.76811	6.7329	7.14026	7.08166	6.74368	8.48045	8.47902	8.59717
LEFTY1	5.49286	6.25755	5.92528	4.9963	5.39183	5.48303	5.24172	5.59057	5.1633
LEFTY2	5.53412	6.93004	6.28015	6.02957	5.67538	5.52465	5.10399	4.80213	5.21096
SDE2	7.8774	5.2704	7.65679	8.39766	7.78374	7.42126	7.77107	7.84466	7.89804
ACBD3	10.2327	8.3799	10.2806	10.316	10.423	10.5104	10.2729	10.3259	10.5148
LIN9	6.71567	4.96619	6.10686	6.88912	5.92773	5.87776	6.87992	7.11568	7.07953
ITPKB	7.89287	7.1105	7.53738	7.97728	6.93977	7.53619	7.62627	7.67804	7.43493
CDC42BPA	7.90187	6.20812	7.00398	7.9252	8.29262	8.34854	9.22583	9.03577	9.27984
C1orf35	7.23902	6.95287	7.50645	6.77538	7.27322	7.34677	6.72327	6.77469	6.67663
MRPL55	7.2624	7.51539	7.51126	7.57583	7.58575	7.48539	7.27547	7.3186	7.27087
TRIM11	6.6492	6.46146	7.35946	6.79128	6.79197	6.72861	6.68622	6.48482	6.19294
TRIM17	7.18355	6.82652	7.27768	6.70897	6.60331	6.60992	6.219	5.7851	5.7994
NUP133	7.75601	5.68566	7.09744	7.87366	6.87578	6.82368	8.35953	8.52602	8.52762
PGBD5	9.12996	6.78122	7.5492	8.1365	7.01128	7.13626	5.75454	6.45046	6.07088
C1orf198	6.93535	5.28383	6.20691	6.97448	6.26966	6.73481	6.60718	6.62995	6.85959
TTC13	7.28148	6.29104	6.77055	7.99217	7.36373	7.56878	8.59285	8.84131	8.95456
TRIM67-AS1	5.94567	7.08854	6.1499	6.04065	6.16391	5.51242	5.37452	5.41025	5.1113
C1orf131	5.59362	6.53063	5.57239	5.72099	5.7201	5.68153	5.97141	6.41948	6.47144
EXOC8	7.88634	5.86698	7.93541	8.13161	8.08804	8.07532	7.9854	7.89691	8.28346
EGLN1	9.19314	7.3707	10.0784	9.56851	8.99778	9.12646	9.54256	9.44867	9.70482
SNRPD2P2	5.39193	5.30916	5.39732	5.31712	5.20882	5.38534	5.22503	4.98179	5.22297
LINC00582	6.3181	7.05998	6.71648	5.97736	6.34204	6.18214	6.13709	5.77946	5.88788
DISC2	5.13318	5.39607	5.06357	4.96688	5.1283	5.22887	4.9234	5.23258	5.1309
SIPA1L2	8.74436	7.96155	9.38782	9.05642	9.83483	9.58958	7.81035	8.35032	8.28156
PCNX2	7.48702	6.83385	7.23104	7.65578	7.54875	7.31886	7.60417	8.10588	8.30095
TARBP1	7.19519	5.66278	5.69827	7.32782	6.04562	6.26314	8.65718	8.78185	8.81511
LINC01354	5.49728	5.77361	5.60068	4.71883	5.44287	5.5641	5.1078	4.84145	5.02282
IRF2BP2	10.0143	7.98921	9.45193	10.2676	9.90306	10.055	10.115	10.0967	10.268
TOMM20	9.0089	7.74398	8.95801	9.39298	8.0335	8.62832	8.71268	8.76026	8.80197
RBM34	7.62481	6.09289	7.57464	8.20512	7.38883	7.76029	7.72426	8.07568	8.14661
ARID4B	6.81593	5.16694	6.60089	6.82064	7.49311	7.07245	7.64061	8.03204	7.80607
MIR4753	3.7126	2.96276	3.40341	4.08072	3.63969	3.44102	3.66337	2.92977	3.82993
LYST	8.7972	6.30727	8.34089	8.48923	8.23526	9.11184	9.43688	9.41628	9.29125
MIR1537	3.42902	3.13586	3.44929	3.51925	4.17753	3.54915	4.09672	4.20457	3.99424
NID1	8.47393	6.90749	7.12938	8.71542	7.80542	8.0524	8.45711	8.67571	8.335
ERO1B	4.75662	3.94938	4.75483	4.9721	5.17702	4.73504	5.39837	5.34159	6.01955
LGALS8-AS1	6.57942	6.83882	6.94265	6.35003	6.25768	6.41125	5.99254	5.86499	6.12477
HEATR1	8.37824	6.59937	7.19429	8.1871	7.12697	7.817	8.92458	9.21873	9.09253
ZP4	5.65044	7.08194	5.76034	6.22542	5.39648	5.73776	4.88962	5.23995	4.9109
LINC01139	5.93876	6.16237	4.38404	5.19674	4.98066	5.54607	6.70362	6.99107	7.08452
GREM2	6.38074	6.87473	6.6996	6.32354	6.49093	6.51417	6.25041	5.75383	6.81804
RGS7	4.33875	4.37133	4.38644	4.25347	3.92016	3.99012	3.7192	3.68599	3.74168
FH	8.47599	6.30796	7.63122	8.21977	7.43367	8.07808	8.03059	8.05071	8.21661
OPN3	6.91502	6.72933	6.54296	6.71896	6.25047	6.19263	6.95525	6.72907	6.74487
CHML	7.29765	5.17206	5.74797	6.9941	6.51481	6.46102	7.50871	7.59192	7.43803
MAP1LC3C	5.39904	5.53356	5.59825	5.42333	5.83416	5.64182	5.26256	5.21563	5.35292
CEP170	6.83905	5.99052	5.73952	6.36926	6.53351	6.81259	7.99698	7.8913	8.27815
ADSS2	8.14414	6.56919	7.92378	8.81672	7.53185	7.89379	8.90898	8.76116	8.6701
HNRNPU	9.5372	6.50975	9.56947	9.79906	9.41773	9.48009	10.1742	10.0136	10.113
SMYD3	6.13788	5.66523	5.44366	5.51308	5.68246	5.94029	6.73492	6.66664	7.53338
LINC01743	6.00019	6.46737	6.26242	5.90826	7.04769	6.73078	6.02813	6.20765	6.09799
AHCTF1	8.23556	6.23075	7.21444	8.22335	7.95708	8.14258	9.09067	9.25519	9.4782
ZNF695	5.39672	6.31617	5.49376	5.22353	4.72388	5.18597	5.34544	5.13269	5.11049
ZNF669	5.50941	6.08839	5.6528	6.35324	5.41108	5.47911	5.99326	5.94237	6.42108
ZNF124	5.03505	5.20005	5.39045	5.11857	4.90758	4.90485	5.65573	5.54068	5.8447
MIR3916	7.73941	8.91623	7.10499	7.64292	7.70102	8.18819	9.44206	9.24935	9.28987
ZNF496	6.36508	6.23644	6.13866	6.57795	6.61172	6.57254	6.33155	6.54839	6.67592
GCSAML-AS1	5.38867	6.49209	5.43166	5.43448	5.35619	5.68787	5.20873	5.50041	5.08858
SH3BP5L	7.39882	6.99686	6.86695	6.97142	8.0594	8.29597	7.04256	6.93827	6.79968
ZNF692	7.35134	7.10625	7.55298	6.98404	7.42283	7.33504	7.41113	7.19196	7.11286
GTPBP4	7.81571	6.00484	7.11062	7.99208	7.37056	7.73381	7.41319	7.65249	7.62167
IDI2-AS1	5.61356	5.55206	5.50055	5.37333	5.22548	5.72904	5.50531	5.94385	5.46806
WDR37	8.55191	7.0641	8.39218	8.83307	8.38278	8.39863	8.07105	8.31013	8.15977
LINC00200	6.16391	6.38286	6.90224	6.0419	6.44899	6.28906	5.50124	5.69166	5.67752
PITRM1-AS1	6.64935	6.76262	6.7072	6.19781	6.22961	6.26648	6.02874	6.38175	6.20006
LINC00705	5.12775	6.20289	5.54486	5.01639	5.54893	5.16562	4.99434	5.03544	4.93741
UCN3	5.28459	5.11778	5.76484	5.14706	5.11706	5.21581	4.72936	4.75656	4.24581
NET1	9.51282	8.37864	10.7628	9.82413	10.4862	9.93684	9.06645	9.4436	9.26035
CALML3	12.5972	10.7658	11.469	12.2949	10.8029	11.8496	9.38848	10.4032	10.2558
RBM17	7.22852	5.56253	6.82544	7.23484	6.72394	6.59199	7.45865	7.609	7.45096
MIR3155A	7.58664	8.63213	7.68397	7.76904	7.70861	7.55474	7.19451	6.91548	6.98267
LINC02649	5.42338	5.77313	5.72866	5.72089	6.47374	5.58699	5.48611	5.52374	5.6494
PRKCQ-AS1	4.9748	5.10088	4.82689	5.01943	4.90918	4.87844	4.92643	4.82244	4.80306
LINC00707	7.37681	7.52667	9.16407	7.77373	11.5962	10.8544	5.87567	5.99504	5.99292
ITIH2	5.33551	6.51627	5.57691	5.23738	5.55046	5.52656	5.48156	5.17871	5.06223
GATA3	7.69451	6.19702	7.18129	7.44907	6.14859	6.15931	9.96636	8.52442	9.25964
ECHDC3	7.30096	5.88014	6.59507	7.49515	6.62297	6.72453	6.83028	7.08235	7.50377
PROSER2	7.84598	7.25417	8.13005	7.44843	7.80356	7.76792	6.83481	6.89711	6.84546
DHTKD1	7.49337	7.05981	7.23515	7.70073	7.64979	7.4606	7.93171	8.05135	7.93061
SEC61A2	5.22886	5.23355	4.88299	5.72847	6.26368	5.80251	6.83735	6.93651	7.0807
CDC123	9.17045	6.85773	8.3231	9.26274	8.22983	8.78718	9.24605	9.04452	9.32183
MIR4480	5.31282	5.57034	5.4901	4.86563	5.41142	6.25127	7.13891	6.56028	7.12686
OPTN	8.15695	7.29182	9.11136	8.78625	9.08808	8.89689	8.10843	8.13593	8.13945
MCM10	6.75619	6.26852	6.21925	5.44011	6.24709	6.19324	5.96474	5.70171	5.97419
PRPF18	7.06058	4.83237	6.22287	6.83975	6.56253	6.58714	7.58095	7.83455	7.56752
MIR1265	2.79618	4.44177	3.34297	2.7951	2.7804	2.8655	2.69908	2.20942	2.41306
HSPA14	6.79858	5.93386	6.50793	7.6613	7.15247	7.03965	7.29685	7.30775	7.62429
SUV39H2	6.14582	4.96831	5.24615	6.27777	5.47253	5.28191	6.70656	6.67781	6.85048
MEIG1	3.81631	4.14485	4.37317	4.28903	3.65134	3.5316	3.4034	3.62881	3.45108
OLAH	3.66827	4.13513	4.30402	4.08783	3.501	3.62631	3.50957	3.1071	3.5408
RPP38	6.19274	6.06524	6.35374	6.44342	6.29816	6.08441	6.9966	6.97633	6.75083
PTER	7.60371	6.94795	6.85997	7.41652	7.07889	7.19233	8.55114	8.71891	8.60044
VIM	8.74837	7.34891	7.90526	8.51946	8.67164	8.35921	9.3052	9.77402	9.61242
ST8SIA6-AS1	4.78761	5.08225	5.13758	5.08665	4.45108	4.6681	4.22314	4.01027	4.35156
STAM	9.80434	8.36925	9.89179	10.4613	10.8	10.8946	9.42026	9.64619	9.6006
TMEM236	4.97411	5.90569	5.82833	4.85964	6.09791	6.1251	5.65405	5.65196	5.94728
MIR511	3.87745	4.52455	4.07528	3.58652	4.15081	3.72341	3.90217	4.05329	4.23537
ARL5B	10.3055	9.03862	11.805	10.2738	11.0469	11.7093	9.93509	9.44673	9.80161
PLXDC2	11.3069	10.4278	10.8758	11.3575	11.4934	12.0976	12.1724	11.9733	12.3729
MIR4675	6.59109	6.22835	6.83951	6.6908	6.46097	6.21536	5.93108	5.96173	5.83384
NEBL-AS1	5.82316	5.65526	6.02539	5.70864	5.64046	5.4089	5.33929	5.55952	5.60514
COMMD3	7.78908	6.06405	7.46306	8.23418	7.00201	7.25172	8.36949	8.26225	8.45371
SPAG6	5.26931	5.31109	4.99523	4.75804	4.73988	4.93094	4.72668	4.58545	4.69688
ARMC3	3.90113	4.25547	4.38838	4.25208	4.04439	3.97775	3.97775	3.85264	3.84269
MSRB2	8.41301	6.49528	7.98787	8.62842	8.30024	7.9031	7.29268	7.42799	7.58155
OTUD1	7.18908	5.32835	6.80128	7.32581	7.20835	6.79534	7.04183	6.96514	6.93911
KIAA1217	8.45598	5.99362	8.29885	9.00023	8.31908	9.31241	8.60776	8.61753	8.50401
MIR603	5.11246	5.63167	5.64102	5.05397	5.71916	5.76564	5.91357	5.15662	5.69879
THNSL1	6.36733	6.60029	6.08061	6.04625	6.48299	6.47913	7.15063	6.7047	6.60899
MYO3A	4.10406	4.81491	4.39752	4.30723	4.24633	4.2546	4.28665	3.96043	3.90921
FAM238A	4.77551	6.04122	4.57959	4.92601	4.26274	4.28418	4.57705	4.82583	4.8801
FAM238B	5.44177	6.1951	6.4093	5.72605	5.39675	5.51556	5.20505	4.95377	4.92828
MASTL	8.37954	6.72899	7.88676	8.30838	8.08228	8.09117	8.88081	8.88319	9.04649
WAC	8.44238	8.26357	8.65285	8.65637	8.87826	9.318	9.30082	9.1227	9.3128
BAMBI	7.03692	6.41909	7.71014	7.55961	7.83544	7.08885	6.4666	7.10865	6.39764
SVIL-AS1	7.40993	7.33559	7.32177	7.63738	8.25382	8.41116	7.7981	8.0505	7.92588
MAP3K8	7.88306	7.45618	9.67813	8.17208	9.41076	8.43742	8.19323	7.94785	7.91787
ZEB1	5.97317	5.84278	5.33064	6.04734	6.57235	6.55529	7.72346	8.11771	8.62433
CCDC7	4.72868	4.31491	4.88983	5.27892	4.80299	4.83568	6.27356	6.1599	6.58499
CREM	6.62343	5.60059	6.2504	6.63604	5.84579	6.19747	5.79247	6.05363	6.18992
CCNY	7.67817	6.13867	7.55342	8.08191	7.3583	7.67967	7.59235	7.65763	7.82333
ANKRD30A	4.48711	4.42603	3.9606	4.18606	4.01618	4.20108	4.43995	4.21952	3.99131
ZNF33A	5.65017	5.60974	5.46178	6.15665	6.26611	6.15093	7.7794	7.53009	7.76654
ZNF37A	5.82382	5.70235	5.88837	5.93945	6.18537	6.21879	7.31251	7.04479	7.05868
CCNYL4	4.91705	4.46986	5.19835	4.75881	4.2895	3.80764	3.92547	4.02375	4.06176
HSD17B7P2	6.1856	6.04227	6.28122	6.28393	6.06052	6.56847	7.40361	7.80632	7.22282
ACTR3BP5	3.81554	5.4356	2.86862	2.96027	2.82271	3.03901	2.9128	2.85495	2.88705
LINC00839	7.35685	8.0098	7.30132	7.07846	7.22468	7.20868	6.84395	7.18147	6.87749
RET	6.29684	6.27774	6.02406	6.86351	5.82887	7.07534	5.60557	5.85559	5.43519
CSGALNACT2	7.83048	6.10831	9.4379	8.31885	9.12927	8.49651	8.22296	8.31076	8.50367
FXYD4	6.60077	7.31055	7.04108	6.42833	6.90294	6.2917	6.02521	5.58458	6.33343
ZNF485	6.35965	6.45211	5.86533	6.57134	5.59009	6.09355	7.33078	7.55536	7.11725
ZNF32-AS3	5.15088	5.80143	4.77153	4.85832	5.38002	5.18393	5.35147	5.45985	5.35233
ZNF32-AS1	4.1689	5.02349	4.50062	4.58142	4.53663	3.97896	4.47148	4.94194	4.7404
ZNF32-AS2	5.07493	5.91606	4.75158	4.7139	4.72205	3.90801	5.17845	5.20768	5.22462
LINC00619	6.00651	7.13625	5.70841	5.19069	5.73832	5.72222	5.53876	5.54445	5.25369
LINC00840	4.8139	6.80786	5.38653	5.43124	5.44807	5.44516	5.34718	5.67895	5.54519
LINC00841	5.05936	4.81607	5.10907	4.93656	4.78348	4.92506	4.74085	4.62948	4.54943
TMEM72	6.34614	6.22883	6.92683	5.99362	6.35259	6.62491	5.98982	6.09606	5.44952
RASSF4	6.05345	6.26541	6.09018	5.74701	6.10053	6.17896	6.18917	6.217	6.43289
ZNF22	5.79383	4.77756	4.85509	5.78747	5.28768	4.93921	6.15906	6.07506	6.29844
ANKRD30BP3	3.53063	3.87097	3.62382	3.53562	3.70245	3.73685	3.96171	3.84199	3.98448
MIR3156-1	2.10651	1.95386	2.24738	1.93879	1.91954	2.17657	1.90555	2.11117	2.00944
ALOX5	6.53084	6.09852	6.69575	7.07332	7.25252	6.83455	7.55871	7.18474	7.45382
GPRIN2	7.38274	8.3745	7.14172	7.10197	7.03409	6.58078	7.95721	7.99889	7.85243
NPY4R	5.13779	6.61592	4.13268	4.83123	4.57422	4.43491	4.48399	4.78966	4.93748
CTSLP2	6.83152	7.68003	7.5976	6.71431	7.48611	7.14286	5.96581	5.85945	6.13447
ANXA8	10.4177	9.62228	10.9607	10.9459	10.9473	11.357	10.6967	10.7003	10.3093
ZNF488	6.21613	6.71065	5.97426	6.02042	5.94377	5.93131	5.43745	5.2458	5.41849
MAPK8	6.98095	5.12128	6.12344	6.87924	8.52557	7.59987	7.40988	7.4707	7.69577
WDFY4	5.26616	5.84107	5.66194	5.25363	5.52975	5.65651	5.37045	5.64632	5.66099
FAM170B-AS1	5.30813	5.68747	5.10595	4.95517	5.2333	5.19063	4.65494	4.62506	4.46747
C10orf71	5.41191	6.10543	5.97656	5.52463	5.60951	5.67567	5.54997	5.55184	5.36856
CHAT	6.41273	6.65886	6.59482	6.47177	6.45388	6.65127	6.08693	5.82501	5.81712
C10orf53	5.78953	5.98789	5.83	5.51596	5.84594	5.7586	5.05993	5.12342	4.97479
NCOA4	9.83308	8.79973	9.68567	9.93478	9.87637	10.262	10.2355	10.3008	10.2758
PARG	8.93714	7.9009	9.15471	9.14577	8.93398	8.90812	10.1258	10.2963	10.072
MIR605	3.41141	4.10312	3.00914	3.04603	2.83917	3.49071	3.87094	4.28342	3.38777
DKK1	5.04746	4.91066	4.31476	5.01874	4.25874	4.62807	4.93441	5.24851	5.24884
MTRNR2L5	3.4992	3.74571	4.37378	3.76577	3.48606	3.03682	3.18167	2.92651	3.04738
CISD1	6.86524	5.77004	6.06033	6.94488	6.1015	6.52346	6.44917	6.71065	6.72276
UBE2D1	8.49265	8.52629	8.29188	8.95797	9.34384	8.95996	8.48678	8.63193	8.40367
BICC1	6.53087	6.24587	5.36409	6.74014	6.1988	6.20547	7.5335	7.52529	8.25066
PHYHIPL	4.32475	4.81634	4.41462	4.17023	4.54769	4.27191	4.86884	4.54827	4.52675
CDK1	6.70206	4.862	5.80943	5.76032	5.88827	5.69328	6.21057	5.46892	5.82962
CABCOCO1	4.94938	4.78556	4.70775	4.87556	4.37053	4.24538	5.44998	5.45027	4.2764
ARID5B	8.30366	7.74854	8.96864	8.83667	9.15655	9.08011	9.3057	9.01447	9.01412
ZNF365	5.55215	6.48395	5.95201	6.12265	6.44313	6.23852	5.21455	5.30426	5.44437
ADO	7.02591	6.4505	7.08423	7.48262	6.60412	6.70135	6.93077	6.91593	7.10894
NRBF2	10.0111	9.78114	11.2742	10.683	10.8925	10.7438	8.50526	9.11401	8.80889
JMJD1C-AS1	7.48331	6.88564	7.56258	7.24235	7.32772	7.25223	6.25066	6.85893	6.19353
REEP3	10.0047	7.91456	9.49586	10.1294	9.92814	10.3581	9.9062	9.37662	9.69193
ANXA2P3	5.27155	5.6971	5.71066	5.90466	5.33404	5.58807	4.75012	4.8584	5.16729
LRRTM3	5.19325	5.46436	5.54519	5.01829	5.20893	5.0623	5.05212	5.01083	4.81182
SIRT1	7.79996	6.36682	8.29989	7.94586	7.71859	8.17546	8.43059	8.62918	8.33834
MYPN	5.0976	5.98513	5.31709	4.75929	5.0863	4.8841	4.72202	4.51602	4.43521
HNRNPH3	8.17943	6.37606	8.28008	8.549	8.65012	8.81796	9.74987	9.31114	9.6847
TET1	6.28716	5.99611	5.59256	6.20468	5.98112	5.47997	7.55351	7.51243	7.15774
CCAR1	9.10667	6.98982	8.11831	9.30416	8.50187	8.94369	10.185	10.3687	10.1182
STOX1	5.16281	5.52851	4.2472	4.25531	4.01811	4.17006	5.30498	6.36665	5.75731
DDX50	7.03704	6.19588	7.88818	7.42207	7.39023	6.81269	7.58017	7.78049	7.37989
DDX21	9.40481	6.08623	9.13756	9.69518	8.59854	9.29727	8.85539	8.96115	8.86085
KIFBP	7.22082	5.91235	6.94783	7.51773	6.99636	7.21471	8.17985	7.96339	8.12161
SRGN	8.55085	6.86703	10.8054	8.73279	9.81113	9.51526	7.99322	8.59595	8.83215
VPS26A	8.91635	6.87825	9.19036	9.12577	9.26016	9.02811	9.02247	8.80452	8.99705
HKDC1	5.93825	5.918	6.17634	5.956	5.87236	5.68034	5.55281	5.68436	5.49318
HK1	8.1388	6.99413	8.90329	8.50255	8.76835	8.22269	8.06175	8.15871	8.27142
TSPAN15	6.93049	6.48826	6.72297	7.34315	7.39834	6.99577	7.43374	6.83241	6.80738
FAM241B	5.0875	5.51859	5.10615	4.99347	5.15885	5.16526	4.77415	4.74561	4.6431
EIF4EBP2	11.3545	10.1643	10.5119	11.5308	11.0309	11.5094	11.7858	11.7929	11.7695
NODAL	5.78823	5.61713	5.4267	6.18371	5.78266	6.01508	6.16787	6.16055	5.65703
PALD1	7.45301	6.75034	7.267	7.4622	6.78576	6.70706	6.59833	6.78957	6.68319
SGPL1	9.43869	6.90914	9.52755	9.5717	8.87189	9.69695	9.85097	9.50939	9.42427
UNC5B	8.99868	6.93354	8.97823	9.24278	8.49047	8.95514	7.75384	8.08282	7.77078
CDH23	6.17197	6.04746	6.1325	6.01306	6.26137	6.14546	6.58408	6.83421	6.64756
CHST3	7.16293	6.02548	6.94867	7.61863	6.94346	6.84816	7.30708	7.61726	7.45407
ANAPC16	8.10193	5.0799	7.82559	8.69559	6.99582	7.3568	8.08359	8.07908	7.95012
DDIT4	9.25744	9.65733	11.6887	10.1323	10.7258	8.92168	6.63365	7.2663	6.66441
MCU	8.46422	6.87446	8.07428	8.68529	9.69611	9.16225	9.01991	9.11387	8.97294
MIR4676	2.61063	2.45245	3.02343	2.94943	2.41234	2.35514	2.21361	2.3694	2.46314
OIT3	6.10457	5.66404	5.83623	5.61623	5.68935	5.27677	5.42511	5.27554	5.36926
NUDT13	5.34183	6.4564	5.44035	5.42331	5.08797	5.31909	6.23588	6.21277	6.42424
DNAJC9-AS1	5.34497	5.84677	5.19146	5.25086	4.79811	5.09211	5.10347	4.81269	5.03205
CHCHD1	6.71758	4.43577	6.02898	7.128	5.73423	6.14821	5.25879	6.05975	5.76049
ZSWIM8	8.40059	6.98273	8.70216	8.47769	8.26538	8.34808	8.2531	8.25871	8.1846
VCL	10.0015	7.217	9.51835	9.87239	10.1642	10.4262	9.69224	9.51855	9.65499
ADK	10.6649	8.75385	10.5914	10.7185	10.4869	10.6933	10.7949	10.4639	10.7699
KAT6B	7.43732	6.26721	7.30155	7.65747	6.73696	7.13602	9.04714	9.1924	9.07542
SAMD8	7.79224	6.81511	8.7983	7.82958	8.06369	7.94903	7.66866	7.85679	7.63053
VDAC2	8.59527	8.35625	9.06462	8.67081	8.98169	8.83041	8.18483	8.08335	8.29089
ZNF503-AS1	5.43053	6.26517	5.33503	4.98503	5.22371	5.50488	4.75063	5.10602	4.8152
ZNF503-AS2	6.30779	6.02358	6.38518	6.40912	6.26863	6.12234	6.11309	6.03261	5.93261
LRMDA	5.83891	6.18309	5.4703	5.46278	4.78314	5.24182	5.67261	6.18282	6.50993
MIR606	5.38496	6.5339	5.39361	5.43397	6.06619	5.32992	6.72922	6.66525	6.81195
DLG5-AS1	5.93446	6.36654	6.04093	6.22464	6.02315	6.07853	5.73684	6.34733	5.91308
RPS24	6.86701	6.81078	6.75431	6.68757	6.60718	6.63621	6.91207	6.71774	6.7316
LINC00856	5.86215	7.23045	5.70457	5.22199	5.66873	6.15003	5.42229	5.30161	5.14933
PPIF	10.9686	11.8252	12.5305	11.6182	12.8013	12.3197	9.28537	9.69824	9.46086
EIF5AL1	6.10079	6.14036	6.64557	6.10089	6.42824	6.85408	5.16213	5.3318	5.16748
SFTPA1	5.46619	6.154	5.40445	5.47035	5.4659	5.60178	5.26961	4.28863	4.65863
BEND3P3	5.20947	5.66284	4.72983	4.5087	4.79612	4.93351	4.87354	4.6962	4.95827
LOC642361	6.78011	5.94825	6.6507	6.76582	5.99434	6.14478	7.03	7.02541	6.86898
TMEM254	6.8828	6.07332	7.35453	7.72377	6.22925	7.19738	8.86072	8.00052	8.21409
PLAC9	6.93689	6.50338	6.86231	6.48813	6.4254	6.44782	6.04807	6.50184	6.31867
LINC00857	5.00912	5.57334	4.85607	4.75727	5.15188	4.78806	4.18487	4.1799	4.31278
DYDC2	5.08914	5.5341	5.33198	5.15334	5.23902	4.78806	4.71247	4.7446	4.49867
TSPAN14	8.77768	7.25691	8.69963	8.75047	8.60913	8.8004	9.14941	9.10362	9.25647
SH2D4B	5.48358	6.0497	5.50403	5.42143	5.66091	5.7103	5.30725	5.16123	5.16792
NRG3	5.71344	6.18975	5.67325	5.33993	5.20097	5.43183	5.66731	5.43162	5.79086
GHITM	9.69174	8.32533	9.86992	10.4956	10.0284	10.1975	9.80124	9.85463	10.0506
GPR15LG	11.512	12.4579	11.6386	12.3382	11.1196	12.4154	9.24091	10.5112	9.76152
CDHR1	8.1577	7.59087	7.53408	8.87681	7.77612	8.65098	11.1721	10.492	11.2729
RGR	6.33283	6.89473	6.18661	5.97094	6.36549	5.97371	5.78634	5.8949	5.47241
LINC00858	4.51588	4.64051	4.37317	4.13583	4.32333	3.98921	4.0648	3.9651	3.54379
GRID1-AS1	5.39446	7.06902	5.23836	5.27749	5.63316	5.55646	5.24103	5.33097	5.25352
OPN4	7.12969	6.9792	7.25883	6.5089	7.07851	6.70853	6.6792	6.62807	6.69506
LDB3	5.72264	5.81923	6.19232	6.37724	6.05042	6.07316	5.81223	6.29962	5.81204
ADIRF	9.1941	7.50119	9.8515	9.01451	9.69762	9.90347	7.24454	8.46442	8.09658
AGAP11	4.82925	7.53564	5.77512	5.98082	6.76229	7.30809	6.59729	7.3063	7.01563
LINC00863	7.8731	8.00532	7.71913	7.50965	7.22726	7.49005	6.93353	6.99984	7.06955
MIR4678	3.59608	4.27612	3.26144	4.25906	2.97507	4.82111	3.61668	2.86076	3.14367
MINPP1	7.54637	5.43178	6.13986	7.93335	5.8143	7.03252	7.76367	7.48467	7.27223
PAPSS2	7.11632	6.3201	6.73719	7.06356	5.97578	6.58038	6.76645	6.7482	7.62123
CFL1P1	5.60878	5.64293	5.03873	5.73476	5.39423	5.0547	5.48655	5.80951	5.16992
PTEN	6.38824	5.72	6.52804	7.40767	8.29406	8.25199	8.50305	8.34512	8.93784
STAMBPL1	6.19084	6.13014	6.02105	6.49271	5.84059	5.85857	7.76046	7.94839	7.6103
IFIT2	4.81459	5.56277	4.87129	5.25486	5.09625	4.74385	5.85035	6.42988	6.37237
IFIT3	4.77179	4.53888	4.63108	5.65154	4.37251	3.78093	5.65131	5.97326	6.23867
IFIT1B	3.73921	6.45114	4.44335	4.13636	4.63626	4.35789	4.14866	4.52071	4.37048
IFIT1	4.93671	4.97245	4.65602	5.32301	4.94306	4.40183	5.67052	6.83387	6.41065
IFIT5	6.60808	6.5801	7.03933	7.47601	6.32195	5.99291	7.99228	8.05109	8.31604
MIR107	6.26745	7.44664	5.54808	6.02886	6.24674	7.03133	6.21639	6.29362	6.05556
KIF20B	5.87219	3.90286	5.4101	6.53863	6.20136	5.46829	6.99288	6.66829	6.91594
LINC00865	3.47555	3.10871	3.16463	3.27622	3.60749	3.16732	3.08896	2.907	3.26824
RPP30	7.44094	5.89434	6.42315	7.44568	6.82724	6.86099	7.59025	7.72889	7.96076
PCGF5	7.19074	6.23857	7.26538	7.68201	7.21641	6.92463	7.95839	8.62895	8.52938
HECTD2	6.50793	4.78294	5.88193	6.66225	6.55327	6.98458	7.22281	7.32414	7.39704
MARCHF5	8.81777	7.28176	8.31363	8.83927	9.23519	8.56996	8.17875	7.79622	8.07555
KIF11	7.23246	5.10409	6.10531	6.59321	6.4212	5.91645	7.444	6.86354	7.40084
HHEX	6.21018	6.3846	5.61025	5.62116	5.68329	5.64532	5.52256	5.60113	5.8213
EXOC6	6.74256	5.15051	6.69211	7.19393	5.82177	6.76778	7.77288	7.55583	7.56276
CEP55	7.20177	6.07836	6.52093	7.24367	6.97684	6.57911	6.43272	6.10112	6.30358
FFAR4	5.60607	5.91893	5.98228	5.39016	5.62243	5.43036	6.23788	5.71496	6.02659
ACSM6	4.42525	5.47801	4.77843	4.61893	4.45075	4.73271	6.43112	4.80692	5.86409
ENTPD1	5.64441	5.69388	4.387	5.38089	5.52154	5.95063	6.74282	6.58593	7.44885
CC2D2B	4.42116	4.7544	4.31302	4.36563	4.65748	4.71304	5.07136	5.37397	5.22826
CCNJ	7.23709	6.4932	6.48806	7.4694	6.19601	6.89486	7.52674	7.14712	7.41224
ZNF518A	6.23769	6.08252	5.49767	5.79267	5.67932	5.85122	7.51691	7.49026	7.37386
LCOR	8.11194	7.37724	8.68248	8.21385	7.97983	8.37156	8.67009	8.38016	8.67523
SLIT1-AS1	4.73333	5.21867	4.82954	4.43987	4.54467	4.34916	3.97171	3.79486	4.24613
FRAT1	6.51036	5.38095	5.87483	6.2495	5.99575	5.78229	5.42074	5.47333	5.82703
UBTD1	8.01935	7.57214	8.07676	8.02332	7.97147	7.54495	7.32831	7.13587	7.0373
ANKRD2	6.80544	7.19413	7.13481	6.54271	6.73733	6.51979	6.31926	6.14454	6.22185
HOGA1	5.96901	6.17068	6.21588	5.84038	6.11049	5.9727	5.83518	5.86467	5.83405
C10orf62	6.10301	6.5126	5.70541	5.72963	5.92752	6.22726	5.94819	5.65318	5.63899
PI4K2A	8.97933	8.76315	10.7499	9.66548	10.6609	10.0666	8.20971	8.39377	8.41196
MARVELD1	7.60172	6.5354	7.17363	7.82849	6.82728	7.2264	7.53145	7.82137	7.80487
R3HCC1L	7.37823	6.52149	8.58779	7.13607	7.61085	7.54771	7.65036	7.59367	7.64372
CNNM1	5.66596	6.29753	5.96331	5.83	5.6941	5.62314	5.8737	6.38604	6.04683
NKX2-3	5.96874	5.33006	5.83275	5.5553	5.767	5.60802	4.97835	5.02841	4.98921
ENTPD7	9.19455	7.63256	9.26326	9.78491	9.22339	9.92266	8.66865	8.48562	8.47543
CUTC	6.90603	6.65298	6.72054	7.55906	6.74632	6.92918	7.38989	7.50157	7.50159
SCD	11.1447	10.6248	11.161	11.8994	10.6576	12.2318	9.36999	9.82381	9.1675
PAX2	6.69294	6.72529	7.01274	6.45147	6.76902	6.45568	6.11021	6.05305	5.86241
MIR608	6.19531	4.71748	5.76328	6.25573	5.47152	5.9334	6.62038	6.27293	6.21366
TWNK	6.57946	6.17683	6.36645	6.57622	6.32899	6.2854	6.8702	6.57932	6.54431
SFXN3	7.70471	7.14331	7.54445	7.85932	8.0375	8.26009	7.84024	7.86818	8.10078
KAZALD1	6.04846	5.93236	6.06186	5.76128	5.7866	5.83138	5.70477	5.8057	5.70656
TLX1	5.90572	6.12007	6.33882	5.66702	5.99102	5.93697	5.29834	5.15895	4.84215
LBX1-AS1	5.97712	6.05399	5.92347	5.98799	6.11926	6.0215	5.38697	5.67703	5.25454
BTRC	8.36991	7.04946	9.22882	8.97381	10.1203	9.87045	8.99988	8.8971	8.82985
DPCD	7.17016	7.8602	7.54012	7.24354	7.02783	7.22286	6.82497	6.79051	6.69995
MIR3158-1	2.97307	2.16799	4.47612	2.51267	3.13194	3.10222	2.98399	2.97006	2.88836
HPS6	6.29692	5.37195	6.54005	6.24954	6.35235	6.67241	6.26713	6.18168	6.19855
NOLC1	8.15032	5.45012	7.25728	8.76269	7.56259	8.09405	8.3196	8.49474	8.47725
ELOVL3	6.356	5.63924	4.92988	5.4171	5.15663	5.34301	5.39318	5.16801	5.40689
GBF1	8.86289	6.93942	8.94368	9.20703	9.40112	9.45264	9.47329	9.4326	9.63042
NFKB2	7.96875	6.62069	8.27262	7.6797	8.26605	8.36611	7.46664	7.36236	7.25962
FBXL15	6.06958	5.77941	6.23393	5.91374	6.03625	5.97775	5.14202	5.41749	5.35042
MIR146B	5.10722	5.39946	5.0701	4.76003	4.63533	4.5736	4.00919	4.23035	4.26454
C10orf95-AS1	6.57822	5.8436	5.79927	6.38645	5.62973	5.74668	6.82127	6.6046	6.72928
MFSD13A	6.85002	7.48081	7.20526	7.08772	6.91761	6.94286	7.35251	6.99048	7.01747
SUFU	6.8044	6.53612	6.6067	6.88798	7.10435	6.59532	7.9943	8.01903	7.96762
TRIM8	7.79875	5.24881	7.82879	8.05502	6.94476	7.63696	8.36945	8.50768	8.5604
SFXN2	7.32748	6.82011	6.8158	6.54196	6.10907	6.75882	7.39434	7.44422	7.03694
WBP1L	9.32251	8.03284	8.98933	9.68641	8.70356	9.36516	9.38534	9.55924	9.36446
BORCS7-ASMT	5.81149	4.61642	5.29638	5.49187	5.39191	5.65786	6.31983	6.62881	6.92637
CNNM2	6.36637	6.88337	6.72073	6.74777	7.81394	6.51353	7.19921	7.07104	7.28022
RPEL1	4.18322	4.89784	4.92681	4.26251	4.17162	4.18805	4.11398	4.19695	3.77488
PDCD11	8.58733	7.10839	7.71301	8.56544	7.64709	8.27358	8.46564	8.67973	8.34029
NEURL1	7.02443	8.23853	7.10273	6.91632	7.32393	7.46299	6.88598	7.11683	6.93231
SH3PXD2A-AS1	8.21316	7.89513	8.45136	8.10824	8.368	9.53816	6.40396	6.59718	6.78943
SLK	10.2961	8.73579	11.4287	10.7768	11.3123	10.7429	10.7004	10.8572	10.5297
SFR1	6.14965	4.9909	6.14519	6.75754	6.53526	6.47873	7.06975	7.14534	7.17754
GSTO1	7.62642	6.48548	8.41155	7.78456	7.75486	8.24989	6.22218	6.5705	6.60228
GSTO2	7.07289	6.55998	6.64964	7.62838	6.96029	6.77414	7.84232	7.96118	7.69073
CFAP58	5.3919	5.76805	5.61381	5.65291	5.33705	5.28345	4.75217	4.9988	4.95129
SORCS3	4.09625	4.91706	5.10494	4.49958	4.35087	4.76437	4.35305	3.95683	3.97483
ADD3	5.93239	5.16419	5.00914	6.12875	5.62963	5.21941	8.40078	7.88624	8.61104
MXI1	7.1719	7.07663	8.2128	7.47729	7.32481	7.22898	7.33688	7.65602	7.59633
DUSP5	8.37405	7.87755	9.67276	9.00865	10.3957	8.70171	7.05944	6.86905	6.43632
SMC3	8.34748	5.3345	7.57381	8.75882	8.43808	8.19283	9.42429	9.63299	9.41386
RBM20	5.70683	6.85285	5.32827	5.55066	5.70156	5.93297	5.77067	5.41414	5.59648
PDCD4	8.38502	4.50657	7.3705	9.02827	6.85904	6.90334	9.28018	9.21462	9.36813
SHOC2	9.41405	8.14728	9.92472	9.66862	9.89517	10.0815	10.0019	10.2204	10.2399
MIR548E	3.16204	3.76318	3.05301	3.58001	4.50998	3.9555	3.10628	2.70341	3.88065
ADRA2A	6.21186	6.01482	6.12955	6.08937	5.60556	5.63478	6.90191	6.89751	6.72681
TECTB	4.83593	5.58924	5.0566	4.75727	4.76904	4.86189	4.45647	4.55563	4.55251
ACSL5	6.42039	6.16897	5.54545	6.19513	5.8747	6.81377	6.74094	6.99533	7.25569
VTI1A	6.88332	6.35552	7.45581	7.44289	7.57193	7.65717	7.74348	7.5258	7.84546
MIR4295	4.91419	5.02679	4.21735	5.17694	7.66967	7.94577	8.58953	8.52874	8.79934
HABP2	5.71969	6.58709	6.3124	5.96598	5.6462	5.85633	5.28853	5.5949	5.35223
NHLRC2	8.18675	5.36998	7.09169	8.15691	7.92156	8.38585	9.70988	9.61225	9.61162
ADRB1	6.5038	6.2979	6.39075	6.12502	6.10685	6.43679	5.65722	5.9338	5.84459
TDRD1	3.88698	4.97774	4.48039	4.12086	4.06021	4.40438	4.48848	3.90597	3.79652
VWA2	6.82918	6.44523	6.79954	6.67504	6.73282	6.5768	6.66873	6.56675	6.74981
TRUB1	6.95663	4.45941	5.91769	6.98516	6.10918	5.83766	6.53052	6.86875	6.82824
ATRNL1	4.91291	5.11745	4.89562	6.21216	4.87593	5.34602	4.52362	4.36712	4.23893
CCDC172	3.29363	3.18836	4.00555	3.09094	2.94107	3.15375	2.83145	2.64279	2.88884
PNLIPRP3	10.5272	9.46466	11.3285	10.4317	11.2992	11.3038	8.37807	8.84553	8.52538
PNLIP	4.8801	5.4981	5.33198	4.74824	4.86381	4.53294	4.59464	4.2965	4.87201
PNLIPRP1	5.5097	6.09734	5.91303	5.25003	6.0832	5.40741	5.37055	5.1034	5.12187
PNLIPRP2	4.96998	6.01309	5.43671	5.07509	4.97536	4.80026	4.30738	4.6457	4.64142
ENO4	5.34023	5.60266	4.90007	4.88053	4.62274	4.81017	5.3485	5.443	5.522
EMX2	6.86013	5.59505	7.28321	7.42431	6.45045	6.74105	6.79231	7.14169	7.28605
CASC2	5.06188	5.96213	5.01341	5.26085	4.99702	5.08291	5.46397	5.61524	5.48252
PRLHR	7.53639	7.3924	7.9182	7.3627	7.42706	7.25573	6.62107	6.79907	6.61872
NANOS1	7.81327	7.29022	7.85254	7.74142	7.65574	7.83278	7.0228	7.01458	6.98965
GRK5	7.52332	7.27538	7.09761	7.58478	7.5274	7.63407	7.47422	7.96259	8.37714
MIR4681	5.95762	6.56073	6.01849	5.71464	5.38454	5.35559	5.69824	5.78244	6.13946
BAG3	9.06139	7.51832	9.02349	9.39884	9.18211	9.33823	8.15672	8.26616	8.18365
INPP5F	7.04067	5.74326	6.17907	7.3365	7.62611	6.97133	7.74882	7.92038	7.905
SEC23IP	7.22482	5.85711	6.58279	7.33289	6.85783	7.09965	7.51145	7.62965	7.66457
MIR4682	6.94816	8.11484	6.81024	6.58083	7.13415	7.28291	7.52488	7.0718	7.37944
PLPP4	6.51661	7.40546	6.1669	6.59892	6.54495	6.28049	6.4287	6.32978	6.43105
WDR11	7.91168	5.5558	7.55756	8.49056	7.80441	7.93237	8.9255	8.78354	8.78661
BTBD16	5.63776	5.91682	5.1277	5.7476	5.43906	5.5046	6.35735	6.38336	6.03643
MIR3941	4.23627	4.16889	4.24733	3.63979	4.0924	3.83686	5.52254	4.77841	4.99778
ARMS2	6.41553	6.59626	6.51186	6.16676	6.5621	6.33165	5.72733	5.62153	5.74284
HTRA1	8.96108	6.46909	7.49663	8.88471	8.6725	8.37797	8.60165	9.09806	9.62893
DMBT1	5.75344	6.38296	5.83183	5.56621	5.80314	6.08744	5.7118	5.45701	5.21106
DMBT1L1	5.96035	7.0798	5.62138	5.6024	5.7949	5.78944	5.64113	6.1957	5.96095
C10orf88B	5.49223	5.15036	5.04965	5.26943	4.96074	4.98077	4.88645	5.37925	5.23588
PSTK	5.96665	5.84237	6.15719	6.51496	5.64444	6.04113	6.2595	6.41831	6.30245
HMX3	6.53203	6.71356	6.61566	5.87047	6.08844	5.94715	5.52518	5.59289	5.27124
HMX2	6.39789	6.26447	6.81921	6.35922	6.59391	6.31618	5.67896	5.83146	5.65265
BUB3	9.72222	6.66937	8.94676	9.7178	9.09263	9.54803	9.48326	9.38238	9.46822
GPR26	6.07207	7.05576	6.66332	6.23781	6.41382	6.11171	5.69258	5.55704	5.67429
LHPP	6.64358	6.14316	6.32137	6.61469	6.35504	6.31374	6.58385	6.67714	6.65567
TEX36-AS1	5.44141	5.13282	5.26622	4.6651	5.47257	4.98073	4.50499	4.59648	4.57779
LOC283038	4.75453	4.76369	4.44286	4.52377	4.76621	4.71307	4.38247	4.25379	4.21564
EDRF1	6.60589	5.73024	6.11214	6.80006	6.81393	6.86985	8.03723	8.02996	8.03415
BCCIP	6.79885	5.6452	6.50239	7.20331	6.216	6.48433	6.79283	6.81242	6.98726
FANK1	5.73046	5.76696	5.84547	5.69139	5.71318	5.96384	6.023	5.78065	5.76928
DOCK1	8.7537	6.90606	8.36356	9.06337	8.65572	8.86063	9.57574	9.31806	9.55047
NPS	5.7345	6.91593	5.89458	4.96894	5.384	5.31818	4.98686	4.45847	4.89361
FOXI2	6.4081	5.70283	6.91334	6.29517	6.47583	6.5601	5.86438	6.39797	5.72556
MGMT	6.87671	6.63976	6.73722	6.94461	6.5107	6.87147	6.95376	6.87943	6.765
GLRX3	8.7772	7.50686	8.53435	8.88469	8.37298	8.9157	8.48688	8.68259	8.74424
JAKMIP3	5.74982	5.60768	6.34131	5.70321	5.74948	5.77949	4.96746	5.40501	5.15271
DPYSL4	6.89769	7.09437	7.60598	6.65171	6.49935	6.85941	6.08582	6.05053	6.04114
LRRC27	6.35891	6.5299	6.23702	6.26458	6.27083	6.32735	6.10204	6.28738	6.23958
PWWP2B	6.76822	5.61298	6.90374	6.40098	6.41939	6.06243	5.95311	6.07375	5.79404
LINC01168	4.56822	5.98738	4.92874	4.40257	4.79996	4.5009	4.22555	3.67627	4.01312
ADGRA1	6.70613	6.8777	6.89014	6.38198	6.63859	6.55874	6.16654	6.1636	6.07292
KNDC1	6.45159	6.21456	6.68733	6.33494	6.48968	6.5447	6.11286	5.96196	6.0098
UTF1	6.73348	6.68753	7.08665	6.43709	6.40266	6.48281	5.88635	6.0021	5.80795
VENTX	6.1654	5.75317	6.62425	5.91693	5.83747	5.7418	5.39334	5.1165	4.79016
ZNF511	7.07635	7.66432	8.88319	7.54595	7.30687	6.59887	6.47951	6.30673	6.76494
PRAP1	6.95916	7.499	6.94898	7.00238	7.16458	7.32743	6.59632	6.61755	6.83522
PAOX	7.08856	6.90238	7.37267	7.1263	6.72137	6.92868	6.62755	6.57657	6.47477
MTG1	7.67902	6.85851	7.40455	7.46723	7.23236	7.71557	7.97673	7.78755	7.80858
SCART1	6.15956	6.44005	6.4416	5.69562	6.15156	6.2067	5.95129	6.47041	6.14005
DIP2C	7.57355	7.28657	7.59591	7.71567	7.00578	7.27805	7.60277	7.91636	7.90883
IDI2	5.27159	5.17327	5.19537	5.47509	5.09707	5.44582	4.74163	5.06922	4.76906
IDI1	7.95762	5.76846	8.33339	8.56774	8.08495	8.42581	7.32921	7.09319	7.05765
LINC00700	4.83772	5.59128	5.14885	5.04396	4.62345	4.77725	4.44546	4.45622	4.39665
LINC00701	6.69797	7.45903	7.58536	6.58456	6.91498	6.82852	6.15708	5.7747	6.03674
PITRM1	8.71347	7.05084	8.54004	8.60289	8.33045	8.80743	8.50214	8.62031	8.55374
KLF6	10.0373	7.58712	10.1142	9.91983	10.2233	10.665	10.0024	9.87669	9.4786
CALML5	12.189	7.78473	11.0696	10.9771	6.4021	6.24234	9.92685	10.5825	10.1031
ASB13	7.25274	7.1296	7.08138	7.76813	6.8476	6.90564	7.01193	7.19455	7.03021
GDI2	10.4885	8.67623	10.3405	10.6107	10.8169	10.5425	10.8139	10.6061	10.8095
ANKRD16	6.86805	6.70762	6.54931	7.62505	6.56233	6.56152	8.0953	8.06375	7.48291
SFMBT2	6.83794	6.93071	7.02779	7.07671	6.85783	6.75716	7.26356	7.65368	7.70912
GATA3-AS1	6.3407	5.99549	6.42744	6.07706	6.03624	5.95918	5.66048	5.63364	5.33561
LINC00710	4.47456	5.57418	4.47742	4.48947	4.3341	4.61453	3.9512	4.24457	3.89142
CELF2-AS2	3.54815	3.82859	3.28026	3.54815	3.42155	3.51662	3.3311	3.44885	3.25271
USP6NL	9.11981	7.86349	10.0257	9.21706	9.58959	9.55128	8.94288	8.99143	8.85907
PROSER2-AS1	5.2282	5.43739	5.03216	4.44937	4.85746	4.78833	5.04378	4.47114	4.67929
UPF2	7.35461	5.24288	6.94852	7.70348	7.22304	7.08598	8.25698	8.36348	8.11167
MIR548AK	3.4969	3.09771	1.88086	2.94431	2.32093	2.81995	2.22276	2.12821	2.05678
NUDT5	8.04198	6.8152	8.0432	8.37469	8.047	8.45069	9.02356	8.71021	8.81907
MIR4481	5.28188	6.40883	3.55959	5.0122	4.30266	5.61825	5.08867	5.39507	5.35147
MIR548Q	2.35862	2.62675	2.36833	2.35751	2.26033	1.89592	2.68435	2.18255	2.2209
CCDC3	6.46005	6.15147	6.60259	6.33586	6.20624	6.43212	6.6806	6.39007	6.74112
UCMA	6.27124	6.99593	6.63487	6.20997	6.24254	6.08105	5.33754	5.41167	5.23704
PHYH	6.72621	5.40111	6.11721	6.75922	6.28214	6.6669	7.10461	7.44817	8.22759
SEPHS1	8.82936	7.78451	8.45027	8.92106	8.49408	8.67038	9.07767	9.09023	9.05187
BEND7	5.66932	5.88248	5.38043	4.97192	4.93982	4.96861	5.78569	6.42939	6.32358
FRMD4A	6.49712	6.51554	6.53174	6.63845	6.41145	6.82892	7.79211	7.34745	7.68815
MIR4293	6.9186	7.72676	6.73317	6.71123	7.07189	6.64264	6.81899	6.48265	6.58529
CDNF	6.12463	7.04684	6.23551	6.57318	6.03849	6.18844	8.1875	8.47027	8.29898
DCLRE1C	5.79429	4.94834	6.63309	6.33414	6.04998	6.24376	7.16368	7.50235	7.19442
ACBD7	4.49079	4.40101	4.72379	4.29471	4.19982	4.47449	4.26034	4.5393	4.64207
NMT2	6.35078	6.04804	6.59163	7.18273	6.49732	6.27953	7.18915	7.57946	7.41263
PPIAP30	7.30225	7.25359	7.77058	7.46143	7.83187	7.56588	7.71987	7.93225	8.11406
RSU1	10.4991	10.3604	10.3582	10.7228	11.0075	10.9823	10.842	10.9652	11.4177
CUBN	5.54047	6.24892	5.58222	5.37987	5.70897	5.62565	6.22452	6.16305	6.47847
TRDMT1	5.61289	6.05977	5.19693	5.6885	5.79389	5.67151	6.6712	6.55414	6.80137
SLC39A12-AS1	4.0023	4.96228	4.17033	3.83476	4.00912	4.01499	3.8424	3.27306	3.81468
NEBL	7.37586	6.35008	7.03888	7.20636	7.70282	7.37798	8.06587	7.85621	8.01744
MIR1915HG	5.92633	4.51056	6.04716	5.68339	5.57721	5.34119	5.22862	5.0606	5.09955
SKIDA1	6.01323	6.31781	6.32147	5.62157	5.89771	5.84119	5.88507	6.1246	6.0672
EBLN1	4.07998	4.93554	4.55807	3.62762	4.01493	3.9684	3.39481	3.44472	3.44108
LOC100130992	5.87314	6.3095	5.50536	5.35046	5.70296	5.93167	5.83639	5.89175	5.43201
LINC03027	6.53854	6.55044	6.37849	5.88706	6.22509	6.28083	5.9846	6.00079	5.76115
C10orf67	3.52515	3.79799	3.67996	3.78124	3.32339	3.51817	4.37347	3.58031	3.31687
ARHGAP21	7.62291	5.56043	8.50464	7.97461	8.73974	9.36114	7.94409	7.98215	8.64126
PRTFDC1	6.83716	5.45076	5.6674	6.26209	5.91497	5.70352	7.03375	6.93667	7.38244
GPR158	6.42827	6.46905	6.73156	6.27976	6.11567	6.32779	5.52894	5.71328	5.50829
ABI1	10.5119	9.33174	10.6392	10.6785	10.8024	10.8782	10.2911	10.1626	10.1321
FAM238C	7.11065	7.33185	6.91901	7.16043	7.1091	7.37379	6.75579	7.40461	7.25318
ANKRD26	5.99094	5.48806	6.00829	6.34869	5.45311	5.98076	7.29604	7.82847	7.25186
YME1L1	10.1935	8.81744	10.3574	10.6474	10.3522	10.5646	10.5625	10.6191	10.674
ACBD5	7.37896	5.44715	7.48123	7.58929	6.29935	6.94735	7.59092	7.98925	7.8915
PTCHD3	6.08011	5.9243	5.27345	6.36839	4.9991	5.14315	5.46553	5.11993	4.85976
MKX	5.63636	6.34625	5.54814	6.11601	5.93256	5.77065	5.7358	6.15538	6.50302
ODAD2	4.71137	5.35313	5.18449	4.99284	4.71851	4.9554	5.14309	4.88438	4.77123
WAC-AS1	6.64775	5.94253	6.24714	7.46825	6.25418	7.11776	7.1266	7.47236	7.3089
LINC00837	4.6943	5.40661	4.70417	4.85387	5.20452	4.77242	4.50975	4.52666	4.38126
SVIL	7.77297	6.49445	8.06735	8.28366	7.92013	8.41591	8.6006	8.6073	8.73843
MIR604	7.1517	7.69283	5.62491	6.68155	7.59251	8.04136	9.17978	9.1712	8.82185
MIR938	4.51456	4.09846	4.66247	4.73077	5.85532	6.1513	5.58101	5.33652	5.66994
JCAD	6.27986	5.58609	6.26283	6.67469	6.97416	6.61008	6.95114	7.15138	7.59599
MTPAP	7.39722	5.8037	6.51192	7.79801	6.30822	7.08352	8.23861	8.35773	8.73134
ZNF438	5.24748	4.92507	5.26935	6.12941	5.86351	6.26902	7.0196	7.17899	7.54229
ZEB1-AS1	6.46396	6.3082	6.19779	6.13211	5.88688	6.18888	5.92996	5.96286	6.10495
ARHGAP12	7.21655	4.81702	6.82642	7.56813	8.00851	6.94567	8.75773	8.74081	8.94641
KIF5B	11.2352	8.31183	11.2904	11.5625	11.7135	11.9521	11.4736	11.3991	11.6228
EPC1	6.39903	4.98425	6.7031	7.14703	6.21185	6.77486	8.14489	7.96876	8.261
NRP1	8.08915	7.35175	7.12782	8.07024	7.94512	8.17026	9.28746	9.4253	9.3497
LINC00838	4.89971	6.04509	5.28624	4.74103	5.29503	4.74654	4.4292	4.41569	4.2852
PARD3	9.12521	7.63367	9.68268	9.46372	9.35386	9.28303	10.218	9.93402	10.03
CUL2	8.63577	6.10222	7.84714	8.80924	8.3608	8.47547	8.93758	8.98086	8.86401
FZD8	6.85621	6.75846	7.14625	6.96959	6.86775	6.85152	7.09078	7.34489	7.08443
NAMPT	9.84423	10.2581	11.9115	11.2999	11.0776	10.2865	9.51049	9.24563	9.37133
MTRNR2L7	4.31879	5.00074	4.77513	4.74284	5.08497	4.42799	4.06181	4.19504	3.91762
ZNF248	5.90442	6.02889	5.13365	5.74548	5.53389	6.08688	7.39271	7.48678	7.50391
ZNF25	5.74674	5.53588	4.88792	5.93447	5.25324	5.68331	7.72981	7.82844	8.06303
SEPTIN7P9	4.5702	4.48543	4.94591	3.83879	4.02977	4.06872	4.80921	4.2873	4.8442
LOC441666	3.3329	5.08326	3.86559	2.88541	3.57135	2.585	3.7203	4.30648	4.42257
ZNF33B	6.13904	5.65506	6.4928	6.54293	6.27846	6.48098	8.18763	7.44121	8.42486
HNRNPF	8.69162	6.48126	8.05567	8.49117	7.80487	7.9756	8.04313	8.05721	8.02487
ZNF239	5.4993	5.35735	5.85741	5.1339	5.29441	5.64833	4.91597	4.85318	5.01146
ZNF32	6.88149	6.99845	7.02153	7.15722	7.20699	7.02781	7.17027	7.41809	7.30113
HNRNPA3P1	5.10929	3.96093	4.11764	5.59614	3.99892	3.98244	4.13847	3.89592	3.82602
LINC02881	6.5043	6.07987	7.15316	6.37359	6.23732	6.21801	5.86445	5.93433	6.08908
CXCL12	7.55981	7.0961	7.26913	7.30171	6.78547	6.91251	8.93063	9.47522	8.5825
DEPP1	6.1964	5.97091	6.3764	6.38829	6.54408	6.31664	6.5265	6.51891	6.62093
ZNF22-AS1	5.3906	5.9079	5.88851	5.94409	5.52453	5.67941	5.68064	5.49685	5.4366
RSU1P2	4.24769	5.56252	4.09933	4.05538	4.40405	4.20493	4.77094	4.94503	5.28614
SYT15	6.3568	6.31112	6.26239	6.30255	6.03731	6.42481	6.38027	7.28838	6.52569
LINC00842	5.63948	6.81151	5.00411	7.11321	6.09594	6.51644	8.20469	7.24218	7.66509
HNRNPA1P33	7.28519	5.43732	7.74164	8.14167	6.97864	9.09267	8.50768	7.58773	8.14591
ANXA8L1	10.4164	9.60033	10.9934	10.9436	10.9249	11.2979	10.7073	10.7505	10.3562
GDF2	6.22976	5.62642	6.11617	5.52061	5.88805	6.27707	5.58186	5.55521	5.53197
GDF10	6.08571	6.22224	6.39237	6.44329	6.30427	6.14661	6.2222	6.3983	6.65876
FRMPD2B	6.32072	7.5235	6.4188	6.63293	6.33735	6.03337	6.01149	5.87555	5.87388
AGAP12P	8.65393	8.60271	8.15873	9.26869	9.04398	9.01215	9.67653	9.67312	9.99218
FRMPD2	5.96819	7.00164	5.56005	5.81087	6.0928	5.89568	5.68339	5.63672	5.60306
ARHGAP22	5.34436	6.08139	5.36864	5.53059	5.8468	5.64915	5.00941	5.35209	5.39517
LRRC18	4.94664	5.61485	4.92035	4.34831	5.03279	5.10801	5.43094	5.12428	4.7431
MIR4294	7.27532	8.59075	7.12761	6.88282	7.17689	7.19673	6.63598	6.32645	6.4556
VSTM4	6.37466	6.31059	6.22503	6.91046	6.04279	6.62029	7.93962	7.41467	7.38863
DRGX	5.60919	5.87412	5.89343	5.52285	5.48281	5.49907	5.13503	5.00367	5.05592
OGDHL	6.54756	6.81861	6.29498	6.115	5.84334	6.35547	5.96646	5.76228	5.97991
TIMM23	10.0263	7.6023	9.03198	10.6503	9.45378	10.1124	10.006	10.0493	10.2123
FAM21EP	5.04543	5.91389	5.49811	5.6201	5.26649	5.24273	5.09384	5.48699	5.3094
ASAH2	6.30973	6.54889	5.79242	5.22807	5.94169	5.66886	5.61604	5.86209	5.41669
SGMS1	8.68938	6.6086	8.16133	9.09802	7.69948	8.35553	9.90086	9.53291	9.79711
A1CF	4.42982	5.34968	4.52465	4.67469	4.61299	4.62905	4.18452	4.33271	4.24738
PRKG1-AS1	3.54713	3.57821	3.9528	3.53077	3.54321	3.47401	3.04579	3.35006	3.42474
PCDH15	4.82678	5.34284	5.1278	4.77885	4.68894	4.54621	4.31943	4.30327	4.2887
MIR548F1	1.93483	1.86054	1.84735	2.21678	1.8201	2.26895	1.72187	1.85906	2.12279
ZWINT	6.01838	5.52532	6.15883	6.06894	5.98991	5.84382	5.79767	5.72252	5.77028
MIR3924	2.08173	2.27392	2.33357	2.33972	2.08538	1.90935	2.01408	2.17656	1.88304
IPMK	8.89436	6.20497	9.90021	9.02194	9.15792	8.61294	9.51147	8.80483	9.14219
CCDC6	10.7928	9.92678	10.3829	10.8197	10.8675	10.9306	11.1477	11.2779	11.2347
LINC01553	3.91797	4.38273	3.9749	3.09217	3.32981	3.613	3.4006	2.97007	3.2353
TMEM26	5.22333	5.90402	4.82249	4.99472	4.54873	5.15541	4.69165	4.45379	4.72089
RTKN2	4.8801	4.42355	5.72214	5.59921	4.84404	4.84098	4.8686	5.20054	5.1166
EGR2	6.40539	6.32845	6.60485	6.14957	6.11214	6.10157	6.32373	5.5088	5.81197
JMJD1C	9.03874	8.75687	9.99416	9.16269	10.7047	10.2493	9.5242	9.41061	9.8041
MIR1296	7.07583	6.62902	7.11988	6.70476	7.22243	7.43315	7.3303	7.38809	7.31906
HERC4	8.72732	6.35997	8.83334	8.80535	9.3168	9.85943	8.84102	9.05541	8.84693
ATOH7	4.58125	4.65557	4.4613	4.52397	4.64715	4.60104	4.33575	4.53212	4.36196
PBLD	6.28807	6.9187	6.55631	6.3887	5.8112	6.31846	6.91887	7.18832	7.04463
RUFY2	7.66345	6.72573	7.36609	8.234	7.83684	8.06925	8.72603	8.81035	8.74886
DNA2	5.83897	5.34521	5.59749	5.94282	5.84363	5.47256	5.92154	5.93043	5.72658
TACR2	6.74582	7.49125	6.80612	7.332	6.80773	6.91302	6.39802	6.04864	6.49133
NEUROG3	6.42776	6.5454	6.39248	6.22651	6.23198	6.28835	5.53243	5.30845	5.76023
TYSND1	7.62236	7.34542	7.18451	7.3782	7.08167	7.13177	7.3352	7.26103	7.22275
SAR1A	9.58682	7.94672	9.33638	9.8121	9.85623	9.67925	9.61596	9.60686	9.93437
PPA1	8.30296	7.42969	8.69109	9.2842	8.47484	8.60434	8.41553	8.65042	8.92506
NPFFR1	5.61179	6.11489	5.78456	5.9169	5.80059	5.6288	5.58099	5.45732	5.50775
LRRC20	7.93665	8.29625	7.80752	7.58944	9.4533	8.47273	6.64917	6.29525	6.756
PRF1	6.26041	5.82704	6.68846	6.32354	6.24445	6.02781	5.44288	5.94923	5.71317
PCBD1	7.24815	5.49274	7.22729	7.3133	6.85413	7.41465	7.15462	7.02578	7.14733
UNC5B-AS1	6.77376	5.30179	6.54062	6.07907	6.10469	6.42432	5.71062	5.58633	5.55747
[truncated: 13,637 more rows]
