# Supplementary material for: Key extracellular proteins and TF-miRNA co-regulatory network in diabetic foot ulcer: Bioinformatics and experimental insights
Source: PLoS One. 2024 Jul 22;19(7):e0307205. doi: 10.1371/journal.pone.0307205 (PMC11262672; doi:10.1371/journal.pone.0307205)
Supplement: S3 Table — (XLSX) [file pone.0307205.s004.xlsx]

## Sheet: 474 DEGs
gene	padj	P.Value	logFC
S100A9	2.57e-06	1.04e-10	6.35713
S100A12	2.57e-06	1.47e-10	6.74775
ANGPTL1	1.561e-05	2.2e-09	-4.4804
KRT6B	1.561e-05	2.33e-09	4.34994
FRZB	4.955e-05	1.46e-08	-2.96355
PIP	4.955e-05	1.48e-08	-5.0689
DCD	4.955e-05	1.48e-08	-5.59932
BOC	9.101e-05	4.58e-08	-2.7174
SPATA6	0.00011204	6.97e-08	-2.41169
KRT16	0.00011204	7.09e-08	4.70516
CDA	0.00011527	7.52e-08	4.02646
ASIC1	0.00012105	8.53e-08	-2.27291
KLK10	0.00012282	9.44e-08	3.26062
TYRP1	0.00013328	1.11e-07	-4.09492
KRT6C	0.00013328	1.13e-07	7.14002
CLDN10	0.00016008	1.52e-07	-3.3063
DSC2	0.00016008	1.6e-07	3.16903
SEPTIN7P2	0.00016008	1.71e-07	-2.44917
ZNF652	0.00016008	1.79e-07	-3.31059
SPRR1A	0.00016161	1.85e-07	3.91513
PLLP	0.00017478	2.09e-07	-3.15423
FOSL1	0.00017478	2.18e-07	3.91814
BNIP3	0.00017478	2.23e-07	3.08004
SPRR1B	0.00017478	2.26e-07	3.48005
NRN1	0.00017868	2.57e-07	-2.52359
RHOD	0.00018126	2.64e-07	2.11581
KRT6A	0.00019305	2.95e-07	4.5255
CCDC146	0.00019527	3.06e-07	-3.02114
CHPT1	0.00019527	3.18e-07	-2.24499
ZC3H6	0.00019527	3.18e-07	-2.59428
MIR3942	0.00019586	3.39e-07	-3.75272
CLIC3	0.00019586	3.4e-07	2.38299
CD24	0.00019599	3.48e-07	2.38619
HEPHL1	0.00019599	3.53e-07	6.64366
EBF1	0.00019599	3.55e-07	-2.142
S100A8	0.00019815	3.63e-07	5.33655
ZKSCAN8	0.00021094	4.12e-07	-2.34252
TEX9	0.00021847	4.48e-07	-3.54531
MIR643	0.00021847	4.6e-07	-2.65433
SAMD9L	0.00022328	4.79e-07	-2.23992
LIFR	0.00024173	5.27e-07	-3.41491
ANKRD44	0.00024955	5.59e-07	-2.0768
PRR4	0.00025038	5.86e-07	-2.27989
CACHD1	0.00025206	5.97e-07	-3.07986
APOD	0.00025212	6.07e-07	-4.47465
KRT16P3	0.00025574	6.2e-07	3.54584
LCE3E	0.0002607	6.67e-07	3.74849
MIR3671	0.00026589	6.89e-07	-4.46611
MIR23B	0.00028285	7.81e-07	-2.79777
IER3	0.00029735	8.71e-07	2.85746
PMS2P2	0.00031384	9.6e-07	-2.29936
LOC100506124	0.00031527	9.7e-07	-2.16029
HCP5	0.00032848	1.05e-06	-2.17484
MTR	0.00034437	1.14e-06	-2.1536
ARHGEF6	0.00034437	1.14e-06	-2.65658
MIR4524A	0.00038411	1.37e-06	-2.96706
CDON	0.00038419	1.4e-06	-2.89402
IL7	0.00039348	1.49e-06	-2.46271
NUTM2A-AS1	0.000396	1.51e-06	-2.061
TFAP2B	0.00039638	1.52e-06	-2.32158
CHD6	0.00039821	1.54e-06	-2.22937
ZNF25	0.0003992	1.58e-06	-2.36683
CEP126	0.0003992	1.58e-06	-2.2515
KRT16P2	0.0003998	1.62e-06	2.93217
C7	0.00040307	1.64e-06	-3.05889
ZBTB20	0.00040834	1.68e-06	-2.37473
PDGFD	0.00040834	1.68e-06	-2.34502
ADD3	0.00044004	1.93e-06	-2.78544
KLHDC1	0.00044004	1.94e-06	-2.54231
TTC21B	0.00044172	1.95e-06	-2.9885
BTC	0.00044172	1.96e-06	-2.41433
SLIT3	0.00044172	1.97e-06	-2.86644
IFI44	0.0004554	2.16e-06	-2.74086
SLPI	0.00045729	2.22e-06	2.79992
CP	0.00047544	2.35e-06	-2.52529
ACP7	0.00047739	2.37e-06	2.83345
ZNF704	0.00047788	2.4e-06	-2.11259
EPB41L2	0.00047893	2.41e-06	-2.22735
FRG1HP	0.00049729	2.57e-06	-2.82217
UPP1	0.00051071	2.69e-06	4.46464
ZNF383	0.00051071	2.72e-06	-2.34139
ZNF718	0.00053962	3.09e-06	-2.05818
PAN2	0.00055167	3.23e-06	-2.26451
HMGN2	0.00055696	3.33e-06	-2.33818
VTRNA1-3	0.000559	3.37e-06	2.85541
SPRR2C	0.00056287	3.51e-06	3.66109
EFCAB7	0.00056323	3.57e-06	-2.15077
L3MBTL4	0.0005685	3.65e-06	-2.26559
MIR99AHG	0.00057714	3.78e-06	-2.63594
CEP120	0.00059777	4.09e-06	-2.05594
SPRR2B	0.00060871	4.2e-06	5.24344
TMEM54	0.00062422	4.34e-06	2.18288
SRGAP2	0.00062422	4.35e-06	-2.26173
MGP	0.00063242	4.44e-06	-3.62922
KAT2A	0.00064301	4.64e-06	-2.17659
CHL1	0.00066089	4.84e-06	-3.0204
ZNF493	0.00067483	5.11e-06	-2.46339
LOC389765	0.00067483	5.12e-06	-2.39348
FAXDC2	0.00068571	5.27e-06	-2.15932
DSG3	0.00068608	5.3e-06	2.031
S100A7A	0.00068657	5.33e-06	4.02795
KIAA0825	0.00069677	5.51e-06	-2.05027
LY75-CD302	0.00071513	5.7e-06	-3.02329
RCOR3	0.0007228	5.77e-06	-2.26798
ZNF141	0.00073542	5.91e-06	-2.56969
LRP4	0.00074125	6.01e-06	-2.46509
APRG1	0.00074125	6.09e-06	-3.01363
CDHR1	0.00074125	6.14e-06	-2.88124
LRRC39	0.0007449	6.22e-06	-2.26856
KRT2	0.00074549	6.26e-06	-6.33625
C3	0.00074549	6.3e-06	-2.42594
IL20	0.00075791	6.54e-06	2.05723
DCLK1	0.00075791	6.56e-06	-2.81209
BDNF-AS	0.00078273	6.86e-06	-2.42914
NHLRC3	0.000787	6.93e-06	-2.20953
NBEA	0.00079169	6.99e-06	-2.10813
MIR4451	0.0008273	7.58e-06	-2.60457
GLYATL2	0.0008273	7.59e-06	-2.72023
CHRDL1	0.00083486	7.76e-06	-3.57434
PLSCR4	0.00083506	7.8e-06	-2.98131
RPGRIP1L	0.00085075	8.01e-06	-2.43746
MIR553	0.00085075	8.03e-06	-2.79256
SPRR4	0.00085088	8.05e-06	3.08837
HERC2P9	0.00085511	8.26e-06	-2.23704
TTC14	0.00085511	8.29e-06	-2.07364
PTHLH	0.00087166	8.52e-06	5.05218
MAGOHB	0.00090992	9.35e-06	-2.24291
ADM	0.00091638	9.52e-06	3.25193
ZNF521	0.0009255	9.65e-06	-2.0459
CYBRD1	0.00093707	9.96e-06	-3.24544
NKAPP1	0.00094495	1.02e-05	-2.39457
CTPS2	0.00094747	1.04e-05	-2.15246
MIR570	0.00095765	1.05e-05	-2.99661
STK32A	0.00096566	1.07e-05	-2.02819
EPS8	0.00099729	1.12e-05	-2.59868
RECK	0.00099911	1.13e-05	-2.00846
ABHD12B	0.00102038	1.16e-05	-3.43945
TMEM116	0.00102586	1.16e-05	-3.13393
HK2	0.00103363	1.18e-05	3.50685
ZNF767P	0.00104563	1.21e-05	-2.13587
MCOLN3	0.00105639	1.24e-05	-2.35899
CFH	0.00107726	1.27e-05	-3.67961
SEPTIN7P14	0.00107808	1.27e-05	-2.97447
IQGAP2	0.00110505	1.33e-05	-2.06048
FGF7	0.00113547	1.38e-05	-2.23352
DPH6	0.00113569	1.38e-05	-2.10304
NFIB	0.00114132	1.4e-05	-3.23782
FGL2	0.00116933	1.45e-05	-2.49087
ATP13A4	0.00117708	1.47e-05	-2.45834
PSMD6-AS2	0.00118415	1.49e-05	-2.47053
ADAP2	0.00120754	1.54e-05	2.18524
NEK3	0.00120812	1.56e-05	-2.30005
BBS2	0.00121307	1.58e-05	-2.61409
NYNRIN	0.00123168	1.65e-05	-2.12551
EIF4EBP1	0.00124022	1.69e-05	2.67256
LYPD5	0.00125218	1.71e-05	2.82111
PSIP1	0.0012554	1.73e-05	-2.37156
GTF2IRD2	0.00127582	1.77e-05	-2.04955
MCM8	0.00127582	1.78e-05	-2.33025
QSOX1	0.00127598	1.79e-05	2.67316
MTERF2	0.0012805	1.82e-05	-2.19301
JAM2	0.00128329	1.83e-05	-2.61141
TLR3	0.00129145	1.87e-05	-2.06654
BBS5	0.00130414	1.89e-05	-2.05968
SLIT2	0.00131654	1.93e-05	-2.01473
FGFR2	0.0013476	1.99e-05	-2.53755
TXN	0.00135172	2.01e-05	2.07921
ANKRD36B	0.00135172	2.01e-05	-3.19924
CXCL9	0.00135172	2.01e-05	-3.45339
CEP162	0.00137999	2.1e-05	-2.17848
EPGN	0.00139738	2.16e-05	4.67456
KIT	0.00141145	2.21e-05	-2.99069
SH3BP5-AS1	0.00142484	2.25e-05	-3.03525
MRTFB	0.00143347	2.28e-05	-3.03461
NFIA	0.00146891	2.37e-05	-2.18479
LHFPL6	0.00146891	2.38e-05	-2.29197
TTC9	0.00149626	2.46e-05	2.17715
CA6	0.00154239	2.57e-05	-2.80759
ZNF100	0.00154515	2.58e-05	-2.08949
ARHGEF26	0.00156654	2.64e-05	-2.65728
ARHGAP42	0.00159558	2.73e-05	-2.28855
NEO1	0.00161625	2.79e-05	-3.00206
SEPSECS-AS1	0.00161752	2.79e-05	-2.08702
FBN1	0.00167298	2.93e-05	-2.88287
ANGPTL4	0.00168237	2.95e-05	2.77299
GBP4	0.00174601	3.18e-05	-2.09885
LRP6	0.00175629	3.21e-05	-2.16946
CCDC80	0.0017572	3.23e-05	-3.15367
ZNF484	0.00176769	3.26e-05	-2.00537
KAT6B	0.00183349	3.46e-05	-2.01557
PRR9	0.00187305	3.59e-05	4.92247
ELMO1	0.00187305	3.61e-05	-2.02696
MFAP4	0.00188849	3.65e-05	-3.11935
OMD	0.00188849	3.65e-05	-3.05273
MIR31HG	0.00189101	3.66e-05	4.21953
MAP2K5	0.00189897	3.69e-05	-2.00725
HSPBAP1	0.00189897	3.69e-05	-2.0068
ZNF101	0.00192967	3.82e-05	-2.36143
PPIF	0.00192967	3.83e-05	2.52909
ZEB1	0.00194037	3.88e-05	-2.10157
ZNF253	0.0019436	3.9e-05	-2.88871
SFRP2	0.00194638	3.92e-05	-3.38204
MIRLET7C	0.00196457	3.99e-05	-2.33391
KLK12	0.00198894	4.08e-05	3.78572
GABPB1-AS1	0.00201321	4.17e-05	-2.19141
LONRF1	0.00203042	4.27e-05	-2.39962
HLTF	0.00207759	4.41e-05	-2.01843
PAQR5	0.00212238	4.56e-05	2.4183
PTGER3	0.00213793	4.62e-05	-2.16356
MIR4796	0.00214901	4.69e-05	-2.01328
TFDP2	0.00215827	4.74e-05	-2.19685
CDC14A	0.00217244	4.79e-05	-2.58877
PROS1	0.0022166	4.93e-05	-2.48955
ZNF280D	0.00222588	4.98e-05	-2.30701
RBM28	0.00222588	4.98e-05	-2.07028
MXRA5	0.00222588	4.99e-05	-3.2874
MIR573	0.00222787	5.02e-05	-2.41709
GTF2IRD2P1	0.0022511	5.1e-05	-2.20785
NFIX	0.0022511	5.1e-05	-3.32892
EEF2K	0.00228749	5.22e-05	-3.27523
PA2G4P4	0.00229155	5.26e-05	-2.22602
SERTAD4	0.00229287	5.26e-05	-2.69976
SPRR2F	0.00230167	5.3e-05	4.87667
MIR505	0.00232437	5.38e-05	-2.03136
ZNF680	0.00232761	5.4e-05	-2.02765
FBXL19-AS1	0.00236277	5.52e-05	-2.9925
MIR548I3	0.00236277	5.53e-05	-4.28018
CEP290	0.00237211	5.59e-05	-2.30924
HPGDS	0.00241034	5.74e-05	-2.26551
ZNF507	0.00242918	5.8e-05	-2.25932
MIR568	0.00251194	6.12e-05	-2.895
ZNF790-AS1	0.00254952	6.24e-05	-2.10915
LOC389906	0.00256723	6.31e-05	-2.12124
SRGAP2B	0.00256723	6.31e-05	-2.68076
IFI44L	0.00260639	6.48e-05	-2.34806
ANKRD49	0.00265918	6.68e-05	-2.28498
PNISR	0.0026722	6.74e-05	-2.14601
BMS1P1	0.00270775	6.86e-05	-3.5142
AREG	0.00271766	6.9e-05	3.59753
IL1RN	0.00273206	6.97e-05	2.17281
CENPC	0.00275056	7.05e-05	-2.17064
IGFL4	0.00281698	7.41e-05	-2.46049
TM4SF1	0.00288882	7.74e-05	2.30627
ARHGAP29	0.00289556	7.79e-05	-2.59025
SLAMF7	0.00294409	8.09e-05	2.87454
RNF223	0.00295894	8.14e-05	2.68542
GPX3	0.00295894	8.17e-05	2.33194
PTAR1	0.0029604	8.18e-05	-2.31026
EEF1A2	0.00305194	8.55e-05	2.29947
JUNB	0.0030685	8.67e-05	2.12776
IVL	0.00307015	8.69e-05	3.08313
CDKAL1	0.00309788	8.82e-05	-2.15281
LINC02733	0.00310181	8.83e-05	-2.9396
CLDN17	0.00326457	9.66e-05	4.78276
LGR5	0.00326508	9.68e-05	-2.24295
PARM1	0.00326958	9.74e-05	-2.87968
TARBP1	0.00331969	0.0001	-2.38591
MAP1B	0.00337607	0.000104	-2.34798
MBTD1	0.00337661	0.000104	-2.03618
MIR548V	0.00338015	0.000104	-2.83045
BCL11A	0.00339442	0.000105	-2.10506
MSH5-SAPCD1	0.00339666	0.000106	-2.40402
KIAA0586	0.00339666	0.000106	-2.03265
EMCN	0.003467	0.00011	-2.03791
N4BP2L2-IT2	0.00347482	0.00011	-3.58548
MYLIP	0.00361886	0.000119	-2.00674
NVL	0.00365861	0.000121	-2.02238
GSTM5	0.00365861	0.000122	-2.21716
DDIT4	0.00367569	0.000122	3.20909
PHF3	0.00370293	0.000124	-2.77524
PMS2P9	0.00371134	0.000125	-2.63471
DCN	0.00375671	0.000127	-3.00356
ANKRD31	0.00381609	0.00013	2.40489
MIR95	0.00385744	0.000132	-3.07473
LCE3A	0.00387161	0.000133	4.65702
ZNF480	0.00392769	0.000136	-2.31712
MSC-AS1	0.00396995	0.000138	-2.52418
PHC3	0.00402567	0.000142	-2.09908
TMEM47	0.00405486	0.000144	-2.69436
PAMR1	0.00412972	0.000149	-2.18292
MIR27B	0.00412972	0.000149	-3.31025
FCHSD1	0.00422069	0.000155	2.79243
CNTNAP3	0.00434643	0.000162	-2.95922
CILK1	0.00439178	0.000164	-2.14177
PGLYRP4	0.00443358	0.000167	2.71118
CES4A	0.00447075	0.000169	-2.33534
KLK9	0.00455901	0.000175	2.71866
FKSG29	0.0046073	0.000179	-2.02368
MIR708	0.0046164	0.000179	-2.57765
SPARCL1	0.00463835	0.000181	-2.9069
LIAS	0.00466807	0.000182	-2.26694
CLYBL	0.00471659	0.000186	-2.10633
KRT17	0.00471659	0.000186	2.01823
CTSO	0.00475644	0.000189	-2.57072
HIBCH	0.00479125	0.000192	-2.16938
LRIG3	0.00481232	0.000193	-2.82787
PHF14	0.0049957	0.000205	-2.04495
GPR15LG	0.00511774	0.000213	2.07574
S100A7	0.00514966	0.000216	3.50703
MIS18BP1	0.00517205	0.000217	-2.29932
NFE2L3	0.00529757	0.000226	-2.49195
SAMHD1	0.00533761	0.000229	-2.02429
ANGEL2	0.00535402	0.00023	-2.1369
GATA3	0.00544472	0.000236	-2.44517
TMEM150C	0.00545456	0.000237	-2.02058
LRRCC1	0.00551733	0.000244	-2.43223
ZNF561-AS1	0.00556964	0.000249	-2.57825
OPHN1	0.00560818	0.000251	-2.12724
TXNIP	0.00561259	0.000253	-3.06661
MIR597	0.0058043	0.000268	-2.00891
HMCN1	0.00590344	0.000277	-2.29081
MXD1	0.00593083	0.000281	2.36814
TNRC6B	0.00593364	0.000282	-2.03647
NEURL4	0.00600895	0.000288	-3.05857
GAN	0.00610063	0.000295	-2.55276
PNLIPRP3	0.00610063	0.000295	2.14285
PCDH18	0.00616956	0.000301	-2.42267
DPT	0.0063309	0.000315	-2.69955
FBLN5	0.00642088	0.000324	-2.34155
ZBTB41	0.00645312	0.000326	-2.45377
MIR1270	0.00651629	0.000332	-2.02069
MMP1	0.00671149	0.00035	5.96024
LRCH1	0.00685015	0.000362	-2.08924
DTWD1	0.00685725	0.000363	-2.17656
ASPA	0.00711986	0.000386	-2.30881
FNDC1	0.00713924	0.000388	-2.47172
UTRN	0.00729329	0.000404	-2.25849
PGAP1	0.00736051	0.000409	-2.68119
ZNF426	0.00741032	0.000413	2.0196
ETV6	0.00741866	0.000414	-2.19528
CLU	0.00750548	0.00042	-2.47905
UBN2	0.00757764	0.000426	-2.14491
MIR548L	0.0075905	0.000428	-2.48072
ANXA9	0.0075945	0.000428	-2.826
MAP4K3	0.00785132	0.000449	-2.36632
PRELP	0.00797675	0.00046	-2.47042
KCTD12	0.00826899	0.000485	-2.09701
CTSK	0.0083905	0.000498	-2.95833
THBS4	0.00851508	0.00051	-2.04956
ERO1A	0.00859788	0.00052	2.36509
TMEM237	0.00864042	0.000525	-2.00655
RPL23AP32	0.00866025	0.000528	-3.16093
OGN	0.0086776	0.00053	-2.12777
CYTOR	0.00872728	0.000535	2.33587
PIBF1	0.00890608	0.000554	-2.3671
GEN1	0.00905596	0.000573	-2.16641
AJAP1	0.00914282	0.000582	3.10711
ZNF280C	0.00917823	0.000586	-2.31471
NPIPB3	0.00930312	0.0006	-2.67797
DBT	0.00930709	0.000601	-2.16946
GXYLT2	0.00932724	0.000603	-2.15362
VTRNA1-1	0.00947195	0.000615	2.29896
ANTXR1	0.00947382	0.000615	-2.80808
ETHE1	0.00962759	0.000637	2.00191
MAMDC2	0.00967847	0.000642	-2.12392
NPIPB5	0.00970022	0.000645	-2.21548
PM20D2	0.00970088	0.000645	-2.1536
IL37	0.00976563	0.000655	-4.18313
TBCK	0.0098804	0.00067	-2.09072
MFSD4A-AS1	0.00991422	0.000674	-2.14508
LRIG2	0.0100473	0.000691	-2.13659
DENND4C	0.0102707	0.000713	-2.06703
KRT75	0.0103517	0.000723	3.96849
AADACL2	0.0103517	0.000723	-3.32754
RAET1L	0.0103588	0.000725	2.81555
GATM	0.0106196	0.000757	-2.30867
NPY1R	0.0106798	0.000765	-2.10956
GCSHP3	0.0106935	0.000767	-2.48291
UGGT2	0.0107218	0.000771	-2.07959
HBEGF	0.0107649	0.000776	2.87398
ORMDL1	0.0109101	0.000794	-2.08155
CALB2	0.010991	0.000805	2.77846
KCTD11	0.0110659	0.000813	2.15692
PROSER1	0.0112765	0.000839	-2.00645
PGAM1	0.0115859	0.000875	2.3327
CXCL8	0.011699	0.00089	4.2947
DUSP5	0.0119895	0.00093	2.2168
MIR581	0.0120819	0.000941	-2.38837
S100A13	0.0123585	0.000979	-2.63845
SPHK1	0.0123935	0.000984	2.04526
CD34	0.0123993	0.000985	-2.89274
POLK	0.012422	0.000987	-2.00606
RAD50	0.0125826	0.00101	-2.29737
LYVE1	0.0127514	0.00103	-2.80303
GOLPH3L	0.0129188	0.00105	-2.03693
CRTAP	0.012952	0.00106	-2.26157
CCL20	0.0130204	0.00107	2.53021
HIF1A-AS2	0.013233	0.0011	2.26974
MIR15B	0.0132367	0.00111	-2.77509
MIR3685	0.0132367	0.00111	-2.21347
SPRR2E	0.0137187	0.00117	2.21462
LCN2	0.0137514	0.00117	2.15513
RIMS3	0.0137751	0.00118	2.08223
MIR421	0.0138571	0.00119	-2.41894
LINC00665	0.0138571	0.00119	-2.19539
DLEU2L	0.0141133	0.00124	-2.37404
PAXBP1	0.0141599	0.00124	-2.05803
IGFL1	0.014163	0.00125	4.25078
STK17A	0.0142899	0.00126	2.64861
IFT74	0.0145709	0.0013	-2.30771
KRT37	0.014821	0.00135	2.5406
SESN2	0.014853	0.00136	2.30418
ANTXR2	0.0149817	0.00138	-2.0469
WIF1	0.0152407	0.00142	-2.27173
PCDHB13	0.0154327	0.00146	-2.40364
HCAR2	0.0155494	0.00147	2.18304
COLEC12	0.0156628	0.00149	-2.09184
TCF4	0.015747	0.00151	-2.07999
ULBP1	0.0157522	0.00151	2.33991
FUT2	0.0160793	0.00156	2.14884
CD68	0.0165594	0.00164	2.27444
ANGPTL7	0.0167377	0.00167	-2.17647
VCAN	0.0167836	0.00168	-2.69925
RNF122	0.0169992	0.00172	2.22012
ANXA3	0.0171416	0.00174	2.50771
CHD9	0.0172871	0.00177	-2.14096
IDE	0.0174275	0.00179	-2.02698
BGN	0.018311	0.00197	-2.30238
VPS13C	0.0185447	0.00203	-2.07715
MIR32	0.0185822	0.00203	-2.16818
TIA1	0.0188947	0.00209	-2.14606
SMOX	0.0189557	0.0021	2.26428
SRSF11	0.0197774	0.00226	-2.35837
NKTR	0.0200296	0.00232	-2.50324
IGFL2	0.0202882	0.00238	2.04074
KLK6	0.0210031	0.00253	2.6827
EPHA6	0.0216461	0.00266	-2.2964
C15orf48	0.0218919	0.00271	3.49297
SMC5	0.0219136	0.00271	-2.27838
APEX1	0.022055	0.00274	-2.01943
AADAC	0.0223114	0.00281	-2.33476
LUC7L3	0.0223146	0.00281	-2.22297
SENP6	0.0234349	0.00306	-2.07299
ATG2B	0.0236419	0.00312	-2.18546
IL33	0.0239435	0.00318	-2.6531
HPGD	0.0239452	0.00319	-2.19387
MIR548I2	0.0241564	0.00323	-4.29619
FLG2	0.0242486	0.00326	-5.14856
NOCT	0.0249257	0.00343	2.42214
NPTX1	0.0253145	0.00352	2.42539
ODC1	0.0253213	0.00353	3.30836
LDLR	0.0255613	0.00359	2.03079
SOCS3	0.0256165	0.00361	2.349
PRG4	0.0262842	0.00377	-4.02267
KDM7A-DT	0.0270913	0.00397	2.35884
MIR4425	0.027345	0.00403	-2.4589
UPK1B	0.027749	0.00414	3.09047
JAK2	0.0278602	0.00417	-2.05663
DIAPH2	0.0279728	0.0042	-2.29627
NHLRC2	0.0287344	0.0044	-2.12579
ADAM23	0.0298481	0.00469	2.43303
LOC283299	0.0304452	0.00487	-2.50283
FMOD	0.031198	0.00504	-2.18643
MIR4295	0.0312929	0.00506	-2.81408
MED1	0.0317328	0.00518	-2.00192
DSCAM-AS1	0.0328171	0.00546	-3.42
FLG	0.0347363	0.00602	-3.21123
OVCH2	0.035686	0.0063	-2.07351
BLMH	0.0358713	0.00636	-2.14493
TREM1	0.0363984	0.00651	2.83626
LINC00707	0.0364781	0.00656	3.0941
IL24	0.0367813	0.00666	3.2156
ALOX12	0.0384485	0.00717	2.16982
GNPDA2	0.0389327	0.00731	-2.21397
PPIP5K2	0.0390912	0.00736	-2.20743
LOC100190986	0.0396295	0.00756	-2.29686
ANKRD37	0.0406531	0.0079	2.30734
LCE3C	0.0429944	0.00868	2.72864
HILPDA	0.0441734	0.00907	2.27889
NHSL2	0.045144	0.00941	-2.12486
MIR4742	0.0453191	0.00948	-2.0664
LINC02716	0.0458038	0.00962	-2.51342
RSL1D1	0.046887	0.01	-2.23916
EGLN3	0.047204	0.0101	-2.58663
