# Supplementary material for: Key extracellular proteins and TF-miRNA co-regulatory network in diabetic foot ulcer: Bioinformatics and experimental insights
Source: PLoS One. 2024 Jul 22;19(7):e0307205. doi: 10.1371/journal.pone.0307205 (PMC11262672; doi:10.1371/journal.pone.0307205)
Supplement: S4 Table — (XLSX) [file pone.0307205.s005.xlsx]

## Sheet: 136 EP-DEGs
gene	Padj	logFC
S100A9	1.04e-10	6.35713
S100A12	1.47e-10	6.74775
ANGPTL1	2.2e-09	-4.4804
KRT6B	2.33e-09	4.34994
FRZB	1.46e-08	-2.96355
PIP	1.48e-08	-5.0689
DCD	1.48e-08	-5.59932
KRT16	7.09e-08	4.70516
KLK10	9.44e-08	3.26062
KRT6C	1.13e-07	7.14002
DSC2	1.6e-07	3.16903
KRT6A	2.95e-07	4.5255
CLIC3	3.4e-07	2.38299
S100A8	3.63e-07	5.33655
LIFR	5.27e-07	-3.41491
PRR4	5.86e-07	-2.27989
APOD	6.07e-07	-4.47465
IL7	1.49e-06	-2.46271
C7	1.64e-06	-3.05889
PDGFD	1.68e-06	-2.34502
BTC	1.96e-06	-2.41433
SLIT3	1.97e-06	-2.86644
SLPI	2.22e-06	2.79992
CP	2.35e-06	-2.52529
ACP7	2.37e-06	2.83345
EPB41L2	2.41e-06	-2.22735
HMGN2	3.33e-06	-2.33818
MGP	4.44e-06	-3.62922
KAT2A	4.64e-06	-2.17659
CHL1	4.84e-06	-3.0204
DSG3	5.3e-06	2.031
S100A7A	5.33e-06	4.02795
KRT2	6.26e-06	-6.33625
C3	6.3e-06	-2.42594
IL20	6.54e-06	2.05723
NHLRC3	6.93e-06	-2.20953
CHRDL1	7.76e-06	-3.57434
PTHLH	8.52e-06	5.05218
ADM	9.52e-06	3.25193
CYBRD1	9.96e-06	-3.24544
EPS8	1.12e-05	-2.59868
CFH	1.27e-05	-3.67961
IQGAP2	1.33e-05	-2.06048
FGF7	1.38e-05	-2.23352
FGL2	1.45e-05	-2.49087
QSOX1	1.79e-05	2.67316
TLR3	1.87e-05	-2.06654
SLIT2	1.93e-05	-2.01473
FGFR2	1.99e-05	-2.53755
TXN	2.01e-05	2.07921
CXCL9	2.01e-05	-3.45339
EPGN	2.16e-05	4.67456
KIT	2.21e-05	-2.99069
CA6	2.57e-05	-2.80759
FBN1	2.93e-05	-2.88287
ANGPTL4	2.95e-05	2.77299
CCDC80	3.23e-05	-3.15367
MFAP4	3.65e-05	-3.11935
OMD	3.65e-05	-3.05273
SFRP2	3.92e-05	-3.38204
KLK12	4.08e-05	3.78572
PROS1	4.93e-05	-2.48955
MXRA5	4.99e-05	-3.2874
AREG	6.9e-05	3.59753
IL1RN	6.97e-05	2.17281
IGFL4	7.41e-05	-2.46049
GPX3	8.17e-05	2.33194
IVL	8.69e-05	3.08313
DCN	0.000127	-3.00356
PAMR1	0.000149	-2.18292
PGLYRP4	0.000167	2.71118
CES4A	0.000169	-2.33534
KLK9	0.000175	2.71866
SPARCL1	0.000181	-2.9069
CTSO	0.000189	-2.57072
LRIG3	0.000193	-2.82787
GPR15LG	0.000213	2.07574
S100A7	0.000216	3.50703
HMCN1	0.000277	-2.29081
PNLIPRP3	0.000295	2.14285
DPT	0.000315	-2.69955
FBLN5	0.000324	-2.34155
MMP1	0.00035	5.96024
FNDC1	0.000388	-2.47172
UTRN	0.000404	-2.25849
CLU	0.00042	-2.47905
UBN2	0.000426	-2.14491
PRELP	0.00046	-2.47042
CTSK	0.000498	-2.95833
THBS4	0.00051	-2.04956
ERO1A	0.00052	2.36509
OGN	0.00053	-2.12777
PIBF1	0.000554	-2.3671
MAMDC2	0.000642	-2.12392
IL37	0.000655	-4.18313
LRIG2	0.000691	-2.13659
KRT75	0.000723	3.96849
AADACL2	0.000723	-3.32754
RAET1L	0.000725	2.81555
GATM	0.000757	-2.30867
HBEGF	0.000776	2.87398
PGAM1	0.000875	2.3327
CXCL8	0.00089	4.2947
S100A13	0.000979	-2.63845
LYVE1	0.00103	-2.80303
CRTAP	0.00106	-2.26157
CCL20	0.00107	2.53021
LCN2	0.00117	2.15513
IGFL1	0.00125	4.25078
KRT37	0.00135	2.5406
WIF1	0.00142	-2.27173
COLEC12	0.00149	-2.09184
ULBP1	0.00151	2.33991
FUT2	0.00156	2.14884
ANGPTL7	0.00167	-2.17647
VCAN	0.00168	-2.69925
ANXA3	0.00174	2.50771
IDE	0.00179	-2.02698
BGN	0.00197	-2.30238
VPS13C	0.00203	-2.07715
IGFL2	0.00238	2.04074
KLK6	0.00253	2.6827
IL33	0.00318	-2.6531
HPGD	0.00319	-2.19387
NPTX1	0.00352	2.42539
LDLR	0.00359	2.03079
PRG4	0.00377	-4.02267
UPK1B	0.00414	3.09047
ADAM23	0.00469	2.43303
FMOD	0.00504	-2.18643
OVCH2	0.0063	-2.07351
BLMH	0.00636	-2.14493
TREM1	0.00651	2.83626
IL24	0.00666	3.2156
ALOX12	0.00717	2.16982
HILPDA	0.00907	2.27889
