# Supplementary material for: Key extracellular proteins and TF-miRNA co-regulatory network in diabetic foot ulcer: Bioinformatics and experimental insights
Source: PLoS One. 2024 Jul 22;19(7):e0307205. doi: 10.1371/journal.pone.0307205 (PMC11262672; doi:10.1371/journal.pone.0307205)
Supplement: S6 Table — (XLSX) [file pone.0307205.s007.xlsx]

## Sheet: string_interactions_short
#node1	node2	node1_string_id	node2_string_id	neighborhood_on_chromosome	gene_fusion	phylogenetic_cooccurrence	homology	coexpression	experimentally_determined_interaction	database_annotated	automated_textmining	combined_score
ADM	ANGPTL4	9606.ENSP00000436607	9606.ENSP00000301455	0	0	0	0	0.229	0	0	0.318	0.451
ADM	CXCL8	9606.ENSP00000436607	9606.ENSP00000306512	0	0	0	0	0.124	0	0	0.394	0.446
ADM	CFH	9606.ENSP00000436607	9606.ENSP00000356399	0	0	0	0	0	0	0	0.447	0.447
ADM	PTHLH	9606.ENSP00000436607	9606.ENSP00000441765	0	0	0	0	0	0	0.4	0.273	0.545
ALOX12	CLU	9606.ENSP00000251535	9606.ENSP00000315130	0	0	0	0	0.073	0	0	0.482	0.499
ANGPTL1	FBN1	9606.ENSP00000234816	9606.ENSP00000325527	0	0	0	0	0.066	0.097	0	0.364	0.417
ANGPTL1	OGN	9606.ENSP00000234816	9606.ENSP00000364711	0	0	0	0	0.345	0	0	0.225	0.471
ANGPTL4	HILPDA	9606.ENSP00000301455	9606.ENSP00000257696	0	0	0	0	0.252	0	0	0.375	0.512
ANGPTL4	BTC	9606.ENSP00000301455	9606.ENSP00000379092	0	0	0	0	0	0	0	0.512	0.512
ANGPTL4	MMP1	9606.ENSP00000301455	9606.ENSP00000322788	0	0	0	0	0.067	0	0	0.68	0.689
ANGPTL4	AREG	9606.ENSP00000301455	9606.ENSP00000379097	0	0	0	0	0.075	0	0	0.725	0.734
ANXA3	SLPI	9606.ENSP00000264908	9606.ENSP00000342082	0	0	0	0	0.279	0	0	0.207	0.403
ANXA3	LCN2	9606.ENSP00000264908	9606.ENSP00000362108	0	0	0	0	0.244	0	0	0.301	0.448
ANXA3	S100A12	9606.ENSP00000264908	9606.ENSP00000357726	0	0	0	0	0.161	0.081	0	0.352	0.457
ANXA3	S100A13	9606.ENSP00000264908	9606.ENSP00000392767	0	0	0	0	0.042	0	0	0.475	0.475
APOD	CP	9606.ENSP00000345179	9606.ENSP00000264613	0	0	0	0	0.079	0	0	0.414	0.438
APOD	FGF7	9606.ENSP00000345179	9606.ENSP00000267843	0	0	0	0	0.084	0	0	0.453	0.477
APOD	PIP	9606.ENSP00000345179	9606.ENSP00000291009	0	0	0	0	0.139	0	0	0.7	0.73
APOD	CLU	9606.ENSP00000345179	9606.ENSP00000315130	0	0	0	0	0.108	0	0	0.934	0.939
APOD	SPARCL1	9606.ENSP00000345179	9606.ENSP00000414856	0	0	0	0	0.322	0	0	0.219	0.448
AREG	HBEGF	9606.ENSP00000379097	9606.ENSP00000230990	0	0	0	0.734	0.186	0	0.4	0.596	0.785
AREG	FGF7	9606.ENSP00000379097	9606.ENSP00000267843	0	0	0	0	0.1	0	0	0.654	0.675
AREG	SFRP2	9606.ENSP00000379097	9606.ENSP00000274063	0	0	0	0	0	0	0	0.456	0.456
AREG	KIT	9606.ENSP00000379097	9606.ENSP00000288135	0	0	0	0	0.051	0	0.65	0.355	0.767
AREG	CXCL8	9606.ENSP00000379097	9606.ENSP00000306512	0	0	0	0	0.163	0	0	0.479	0.545
AREG	CCL20	9606.ENSP00000379097	9606.ENSP00000351671	0	0	0	0	0.167	0	0	0.544	0.604
AREG	IL33	9606.ENSP00000379097	9606.ENSP00000370842	0	0	0	0	0.087	0	0	0.671	0.687
AREG	BTC	9606.ENSP00000379097	9606.ENSP00000379092	0	0	0	0	0.082	0	0.4	0.986	0.991
AREG	LDLR	9606.ENSP00000379097	9606.ENSP00000454071	0	0	0	0	0.067	0	0.5	0.072	0.529
AREG	PTHLH	9606.ENSP00000379097	9606.ENSP00000441765	0	0	0	0	0.068	0	0	0.536	0.549
AREG	FGFR2	9606.ENSP00000379097	9606.ENSP00000410294	0	0	0	0	0.051	0	0.65	0.513	0.824
AREG	EPGN	9606.ENSP00000379097	9606.ENSP00000411898	0	0	0	0	0.099	0	0.4	0.883	0.931
BGN	DCN	9606.ENSP00000327336	9606.ENSP00000052754	0	0	0.064	0.95	0.311	0	0.4	0.976	0.989
BGN	MXRA5	9606.ENSP00000327336	9606.ENSP00000217939	0	0	0	0.583	0.338	0	0	0.154	0.416
BGN	MGP	9606.ENSP00000327336	9606.ENSP00000228938	0	0	0	0	0.336	0	0	0.431	0.606
BGN	VCAN	9606.ENSP00000327336	9606.ENSP00000265077	0	0	0	0	0.082	0.099	0.4	0.912	0.951
BGN	FGF7	9606.ENSP00000327336	9606.ENSP00000267843	0	0	0	0	0.146	0	0	0.613	0.656
BGN	CTSK	9606.ENSP00000327336	9606.ENSP00000271651	0	0	0	0	0.136	0	0	0.374	0.437
BGN	MMP1	9606.ENSP00000327336	9606.ENSP00000322788	0	0	0	0	0.126	0	0	0.441	0.491
BGN	FBN1	9606.ENSP00000327336	9606.ENSP00000325527	0	0	0	0	0.266	0.099	0	0.7	0.784
BGN	OMD	9606.ENSP00000327336	9606.ENSP00000364700	0	0	0.181	0.638	0.08	0	0	0.307	0.432
BGN	MFAP4	9606.ENSP00000327336	9606.ENSP00000378957	0	0	0	0	0.234	0	0	0.306	0.446
BGN	DPT	9606.ENSP00000327336	9606.ENSP00000356791	0	0	0	0	0.182	0	0	0.431	0.515
BGN	THBS4	9606.ENSP00000327336	9606.ENSP00000339730	0	0	0	0	0.125	0.099	0	0.459	0.536
BGN	FBLN5	9606.ENSP00000327336	9606.ENSP00000345008	0	0	0	0	0.218	0.099	0	0.42	0.556
BGN	PRG4	9606.ENSP00000327336	9606.ENSP00000399679	0	0	0	0	0.044	0	0	0.594	0.595
BGN	UTRN	9606.ENSP00000327336	9606.ENSP00000356515	0	0	0	0	0	0.045	0	0.608	0.609
BGN	OGN	9606.ENSP00000327336	9606.ENSP00000364711	0	0	0	0.595	0.134	0	0	0.597	0.636
BGN	PRELP	9606.ENSP00000327336	9606.ENSP00000343924	0	0	0.183	0.701	0.182	0	0	0.561	0.681
BGN	FMOD	9606.ENSP00000327336	9606.ENSP00000347041	0	0	0.188	0.666	0.291	0	0	0.962	0.976
BLMH	IVL	9606.ENSP00000261714	9606.ENSP00000357753	0	0	0	0	0	0.321	0	0.223	0.449
BTC	HBEGF	9606.ENSP00000379092	9606.ENSP00000230990	0	0	0	0	0	0	0.4	0.897	0.935
BTC	FGF7	9606.ENSP00000379092	9606.ENSP00000267843	0	0	0	0	0.059	0	0	0.415	0.426
BTC	LDLR	9606.ENSP00000379092	9606.ENSP00000454071	0	0	0	0	0	0	0.5	0	0.499
BTC	EPGN	9606.ENSP00000379092	9606.ENSP00000411898	0	0	0	0	0	0	0.4	0.924	0.952
C3	TLR3	9606.ENSP00000245907	9606.ENSP00000296795	0	0	0	0	0.117	0	0	0.376	0.426
C3	LCN2	9606.ENSP00000245907	9606.ENSP00000362108	0	0	0	0	0.119	0	0	0.399	0.448
C3	PRELP	9606.ENSP00000245907	9606.ENSP00000343924	0	0	0	0	0.09	0	0	0.441	0.469
C3	C7	9606.ENSP00000245907	9606.ENSP00000322061	0	0	0	0	0.132	0	0	0.599	0.637
C3	CP	9606.ENSP00000245907	9606.ENSP00000264613	0	0	0	0	0.262	0	0	0.676	0.751
C3	CXCL8	9606.ENSP00000245907	9606.ENSP00000306512	0	0	0	0	0.076	0	0.5	0.57	0.783
C3	CLU	9606.ENSP00000245907	9606.ENSP00000315130	0	0	0	0	0.199	0	0	0.764	0.803
C3	CFH	9606.ENSP00000245907	9606.ENSP00000356399	0	0	0	0	0.217	0.991	0.9	0.999	0.999
C7	CLU	9606.ENSP00000322061	9606.ENSP00000315130	0	0	0	0	0.149	0.292	0.5	0.553	0.847
C7	SPARCL1	9606.ENSP00000322061	9606.ENSP00000414856	0	0	0	0	0.231	0	0	0.259	0.406
C7	CFH	9606.ENSP00000322061	9606.ENSP00000356399	0	0	0	0.55	0.166	0	0	0.471	0.539
C7	DCD	9606.ENSP00000322061	9606.ENSP00000406773	0	0	0	0	0.042	0	0.54	0.107	0.572
CA6	KIT	9606.ENSP00000366654	9606.ENSP00000288135	0	0	0	0	0.052	0	0	0.408	0.415
CA6	PIP	9606.ENSP00000366654	9606.ENSP00000291009	0	0	0	0	0.06	0	0	0.427	0.438
CCDC80	DCN	9606.ENSP00000206423	9606.ENSP00000052754	0	0	0	0	0.364	0.1	0	0.106	0.444
CCDC80	MFAP4	9606.ENSP00000206423	9606.ENSP00000378957	0	0	0	0	0.221	0.046	0	0.262	0.404
CCDC80	OGN	9606.ENSP00000206423	9606.ENSP00000364711	0	0	0	0	0.247	0.1	0	0.228	0.431
CCDC80	FBN1	9606.ENSP00000206423	9606.ENSP00000325527	0	0	0	0	0.466	0.091	0	0.234	0.596
CCL20	IL1RN	9606.ENSP00000351671	9606.ENSP00000259206	0	0	0	0	0.17	0	0	0.619	0.67
CCL20	IL7	9606.ENSP00000351671	9606.ENSP00000263851	0	0	0	0	0.073	0	0	0.573	0.587
CCL20	VCAN	9606.ENSP00000351671	9606.ENSP00000265077	0	0	0	0	0.047	0.328	0	0.186	0.433
CCL20	TLR3	9606.ENSP00000351671	9606.ENSP00000296795	0	0	0	0	0.083	0.091	0	0.507	0.553
CCL20	CXCL8	9606.ENSP00000351671	9606.ENSP00000306512	0	0	0	0	0.485	0	0.5	0.791	0.941
CCL20	MMP1	9606.ENSP00000351671	9606.ENSP00000322788	0	0	0	0	0.16	0.05	0	0.629	0.678
CCL20	SLPI	9606.ENSP00000351671	9606.ENSP00000342082	0	0	0	0	0.088	0	0	0.432	0.459
CCL20	KRT6A	9606.ENSP00000351671	9606.ENSP00000369317	0	0	0	0	0.049	0.095	0	0.392	0.431
CCL20	S100A12	9606.ENSP00000351671	9606.ENSP00000357726	0	0	0	0	0.095	0.095	0	0.377	0.445
CCL20	IL24	9606.ENSP00000351671	9606.ENSP00000375795	0	0	0	0	0.108	0	0	0.446	0.484
CCL20	S100A9	9606.ENSP00000351671	9606.ENSP00000357727	0	0	0	0	0.107	0.095	0	0.414	0.485
CCL20	LCN2	9606.ENSP00000351671	9606.ENSP00000362108	0	0	0	0	0.103	0.045	0	0.485	0.52
CCL20	S100A7	9606.ENSP00000351671	9606.ENSP00000357711	0	0	0	0	0.065	0	0	0.571	0.581
CCL20	IL33	9606.ENSP00000351671	9606.ENSP00000370842	0	0	0	0	0.093	0	0	0.597	0.619
CCL20	CXCL9	9606.ENSP00000351671	9606.ENSP00000354901	0	0	0	0	0.098	0	0.5	0.728	0.866
CFH	CP	9606.ENSP00000356399	9606.ENSP00000264613	0	0	0	0	0.194	0	0	0.543	0.616
CFH	HMCN1	9606.ENSP00000356399	9606.ENSP00000271588	0	0	0	0	0.064	0	0	0.615	0.624
CFH	CXCL8	9606.ENSP00000356399	9606.ENSP00000306512	0	0	0	0	0.09	0	0	0.371	0.403
CFH	CLU	9606.ENSP00000356399	9606.ENSP00000315130	0	0	0	0	0.163	0	0	0.58	0.633
CFH	FBLN5	9606.ENSP00000356399	9606.ENSP00000345008	0	0	0	0	0.102	0	0	0.55	0.578
CFH	FMOD	9606.ENSP00000356399	9606.ENSP00000347041	0	0	0	0	0.16	0	0	0.505	0.566
CHRDL1	OGN	9606.ENSP00000361112	9606.ENSP00000364711	0	0	0	0	0.184	0.099	0	0.29	0.432
CHRDL1	MAMDC2	9606.ENSP00000361112	9606.ENSP00000366387	0	0	0	0	0.117	0.107	0	0.358	0.449
CHRDL1	SPARCL1	9606.ENSP00000361112	9606.ENSP00000414856	0	0	0	0	0.163	0.07	0	0.398	0.49
CHRDL1	MFAP4	9606.ENSP00000361112	9606.ENSP00000378957	0	0	0	0	0.149	0.069	0	0.415	0.496
CLU	CP	9606.ENSP00000315130	9606.ENSP00000264613	0	0	0	0	0.184	0.226	0	0.7	0.794
CLU	IDE	9606.ENSP00000315130	9606.ENSP00000265986	0	0	0	0	0.042	0	0	0.419	0.419
CLU	PIP	9606.ENSP00000315130	9606.ENSP00000291009	0	0	0	0	0.042	0	0	0.51	0.51
CLU	CXCL8	9606.ENSP00000315130	9606.ENSP00000306512	0	0	0	0	0	0	0	0.557	0.557
CLU	SPARCL1	9606.ENSP00000315130	9606.ENSP00000414856	0	0	0	0	0.158	0.162	0	0.297	0.46
CLU	TXN	9606.ENSP00000315130	9606.ENSP00000363641	0	0	0	0	0.053	0.044	0	0.511	0.518
CLU	GPX3	9606.ENSP00000315130	9606.ENSP00000373477	0	0	0	0	0.103	0	0	0.57	0.597
CLU	LDLR	9606.ENSP00000315130	9606.ENSP00000454071	0	0	0	0	0	0.091	0.54	0.117	0.598
CLU	FBN1	9606.ENSP00000315130	9606.ENSP00000325527	0	0	0	0	0.055	0.058	0	0.594	0.607
CLU	LCN2	9606.ENSP00000315130	9606.ENSP00000362108	0	0	0	0	0.076	0	0	0.61	0.625
CP	IL1RN	9606.ENSP00000264613	9606.ENSP00000259206	0	0	0	0	0.108	0	0	0.395	0.438
CP	TXN	9606.ENSP00000264613	9606.ENSP00000363641	0	0	0	0	0.107	0.057	0	0.346	0.401
CP	FBLN5	9606.ENSP00000264613	9606.ENSP00000345008	0	0	0	0	0.044	0.046	0	0.427	0.432
CP	CYBRD1	9606.ENSP00000264613	9606.ENSP00000319141	0	0	0	0	0.055	0	0	0.453	0.461
CP	OGN	9606.ENSP00000264613	9606.ENSP00000364711	0	0	0	0	0	0	0	0.466	0.466
CP	LCN2	9606.ENSP00000264613	9606.ENSP00000362108	0	0	0	0	0.162	0	0	0.453	0.523
CP	GPX3	9606.ENSP00000264613	9606.ENSP00000373477	0	0	0	0	0.062	0	0	0.642	0.65
CTSK	DCN	9606.ENSP00000271651	9606.ENSP00000052754	0	0	0	0	0.353	0	0	0.327	0.546
CTSK	FMOD	9606.ENSP00000271651	9606.ENSP00000347041	0	0	0	0	0.253	0	0	0.289	0.446
CTSK	MMP1	9606.ENSP00000271651	9606.ENSP00000322788	0	0	0	0	0.1	0	0	0.446	0.48
CTSK	PTHLH	9606.ENSP00000271651	9606.ENSP00000441765	0	0	0	0	0.044	0	0	0.548	0.549
CXCL8	HBEGF	9606.ENSP00000306512	9606.ENSP00000230990	0	0	0	0	0.248	0	0	0.479	0.591
CXCL8	TREM1	9606.ENSP00000306512	9606.ENSP00000244709	0	0	0	0	0.201	0	0	0.571	0.642
CXCL8	IL1RN	9606.ENSP00000306512	9606.ENSP00000259206	0	0	0	0	0.319	0	0	0.897	0.926
CXCL8	IL37	9606.ENSP00000306512	9606.ENSP00000263326	0	0	0	0	0.06	0	0	0.52	0.53
CXCL8	IL7	9606.ENSP00000306512	9606.ENSP00000263851	0	0	0	0	0.081	0	0	0.85	0.856
CXCL8	FGF7	9606.ENSP00000306512	9606.ENSP00000267843	0	0	0	0	0.057	0	0	0.879	0.881
CXCL8	KIT	9606.ENSP00000306512	9606.ENSP00000288135	0	0	0	0	0	0	0	0.447	0.447
CXCL8	TLR3	9606.ENSP00000306512	9606.ENSP00000296795	0	0	0	0	0	0	0	0.718	0.718
CXCL8	TXN	9606.ENSP00000306512	9606.ENSP00000363641	0	0	0	0	0.072	0	0	0.398	0.417
CXCL8	S100A9	9606.ENSP00000306512	9606.ENSP00000357727	0	0	0	0	0.222	0	0	0.398	0.511
CXCL8	S100A7	9606.ENSP00000306512	9606.ENSP00000357711	0	0	0	0	0.062	0	0	0.507	0.517
CXCL8	IL24	9606.ENSP00000306512	9606.ENSP00000375795	0	0	0	0	0.124	0	0	0.475	0.52
CXCL8	FGFR2	9606.ENSP00000306512	9606.ENSP00000410294	0	0	0	0	0	0	0	0.523	0.523
CXCL8	GPX3	9606.ENSP00000306512	9606.ENSP00000373477	0	0	0	0	0	0	0	0.529	0.529
CXCL8	THBS4	9606.ENSP00000306512	9606.ENSP00000339730	0	0	0	0	0	0	0	0.538	0.538
CXCL8	LCN2	9606.ENSP00000306512	9606.ENSP00000362108	0	0	0	0	0.09	0	0	0.583	0.604
CXCL8	SLPI	9606.ENSP00000306512	9606.ENSP00000342082	0	0	0	0	0.096	0	0	0.669	0.688
CXCL8	MMP1	9606.ENSP00000306512	9606.ENSP00000322788	0	0	0	0	0.186	0	0	0.72	0.762
CXCL8	S100A8	9606.ENSP00000306512	9606.ENSP00000357721	0	0	0	0	0.157	0	0	0.731	0.763
CXCL8	IL33	9606.ENSP00000306512	9606.ENSP00000370842	0	0	0	0	0.048	0	0	0.798	0.799
CXCL8	S100A12	9606.ENSP00000306512	9606.ENSP00000357726	0	0	0.207	0	0.29	0	0	0.698	0.815
CXCL8	CXCL9	9606.ENSP00000306512	9606.ENSP00000354901	0	0	0	0	0.062	0	0.5	0.921	0.959
CXCL9	TREM1	9606.ENSP00000354901	9606.ENSP00000244709	0	0	0	0	0.086	0	0	0.398	0.426
CXCL9	IL1RN	9606.ENSP00000354901	9606.ENSP00000259206	0	0	0	0	0.158	0	0	0.66	0.701
CXCL9	IL7	9606.ENSP00000354901	9606.ENSP00000263851	0	0	0	0	0.119	0	0	0.712	0.736
CXCL9	FGF7	9606.ENSP00000354901	9606.ENSP00000267843	0	0	0	0	0.093	0	0	0.417	0.448
CXCL9	TLR3	9606.ENSP00000354901	9606.ENSP00000296795	0	0	0	0	0.148	0	0	0.57	0.618
CXCL9	MMP1	9606.ENSP00000354901	9606.ENSP00000322788	0	0	0	0	0.093	0	0	0.589	0.611
CXCL9	LCN2	9606.ENSP00000354901	9606.ENSP00000362108	0	0	0	0	0.062	0	0	0.397	0.41
CXCL9	S100A12	9606.ENSP00000354901	9606.ENSP00000357726	0	0	0	0	0.116	0	0	0.496	0.535
CXCL9	IL33	9606.ENSP00000354901	9606.ENSP00000370842	0	0	0	0	0.068	0	0	0.575	0.586
DCD	PIP	9606.ENSP00000406773	9606.ENSP00000291009	0	0	0	0	0.251	0	0	0.448	0.568
DCD	S100A7	9606.ENSP00000406773	9606.ENSP00000357711	0	0	0	0	0.068	0	0	0.599	0.61
DCN	LYVE1	9606.ENSP00000052754	9606.ENSP00000256178	0	0	0	0	0.19	0.091	0	0.27	0.416
DCN	SPARCL1	9606.ENSP00000052754	9606.ENSP00000414856	0	0	0	0	0.229	0	0	0.298	0.436
DCN	OMD	9606.ENSP00000052754	9606.ENSP00000364700	0	0	0.199	0.665	0.217	0	0	0.288	0.515
DCN	PRG4	9606.ENSP00000052754	9606.ENSP00000399679	0	0	0	0	0.062	0	0	0.506	0.516
DCN	PRELP	9606.ENSP00000052754	9606.ENSP00000343924	0	0	0.174	0.727	0.264	0	0	0.269	0.517
DCN	THBS4	9606.ENSP00000052754	9606.ENSP00000339730	0	0	0	0	0.15	0.099	0	0.447	0.54
DCN	MFAP4	9606.ENSP00000052754	9606.ENSP00000378957	0	0	0	0	0.439	0	0	0.239	0.555
DCN	MMP1	9606.ENSP00000052754	9606.ENSP00000322788	0	0	0	0	0.135	0	0	0.522	0.569
DCN	FBLN5	9606.ENSP00000052754	9606.ENSP00000345008	0	0	0	0	0.305	0.099	0	0.398	0.59
DCN	MGP	9606.ENSP00000052754	9606.ENSP00000228938	0	0	0	0	0.36	0	0	0.396	0.597
DCN	OGN	9606.ENSP00000052754	9606.ENSP00000364711	0	0	0	0.636	0.365	0	0	0.564	0.711
DCN	DPT	9606.ENSP00000052754	9606.ENSP00000356791	0	0	0	0	0.386	0	0	0.766	0.85
DCN	FBN1	9606.ENSP00000052754	9606.ENSP00000325527	0	0	0	0	0.531	0.099	0	0.81	0.912
DCN	FMOD	9606.ENSP00000052754	9606.ENSP00000347041	0	0	0.19	0.687	0.358	0	0	0.89	0.938
DCN	FGF7	9606.ENSP00000052754	9606.ENSP00000267843	0	0	0	0	0.25	0	0	0.941	0.954
DCN	VCAN	9606.ENSP00000052754	9606.ENSP00000265077	0	0	0	0	0.101	0.099	0.4	0.966	0.981
DPT	FBN1	9606.ENSP00000356791	9606.ENSP00000325527	0	0	0	0	0.199	0	0	0.321	0.433
DPT	PRELP	9606.ENSP00000356791	9606.ENSP00000343924	0	0	0	0	0.254	0	0	0.714	0.777
DPT	FBLN5	9606.ENSP00000356791	9606.ENSP00000345008	0	0	0	0	0.24	0	0	0.535	0.631
DPT	FMOD	9606.ENSP00000356791	9606.ENSP00000347041	0	0	0	0	0.346	0	0	0.477	0.644
DPT	OMD	9606.ENSP00000356791	9606.ENSP00000364700	0	0	0	0	0.303	0	0	0.249	0.455
DPT	MFAP4	9606.ENSP00000356791	9606.ENSP00000378957	0	0	0	0	0.451	0	0	0.366	0.637
DPT	OGN	9606.ENSP00000356791	9606.ENSP00000364711	0	0	0	0	0.351	0	0	0.521	0.676
DSC2	KRT6B	9606.ENSP00000280904	9606.ENSP00000252252	0	0	0	0	0.095	0.071	0	0.371	0.425
DSC2	DSG3	9606.ENSP00000280904	9606.ENSP00000257189	0	0	0	0.718	0.126	0	0.5	0.814	0.911
DSC2	KRT6A	9606.ENSP00000280904	9606.ENSP00000369317	0	0	0	0	0.084	0.071	0	0.369	0.417
DSC2	IVL	9606.ENSP00000280904	9606.ENSP00000357753	0	0	0	0	0.047	0	0.5	0.203	0.587
DSG3	KRT6B	9606.ENSP00000257189	9606.ENSP00000252252	0	0	0	0	0.625	0.071	0	0.435	0.786
DSG3	KRT16	9606.ENSP00000257189	9606.ENSP00000301653	0	0	0	0	0.337	0	0	0.379	0.57
DSG3	KRT6A	9606.ENSP00000257189	9606.ENSP00000369317	0	0	0	0	0.425	0.071	0	0.449	0.68
DSG3	IVL	9606.ENSP00000257189	9606.ENSP00000357753	0	0	0	0	0.098	0	0.5	0.392	0.702
EPGN	HBEGF	9606.ENSP00000411898	9606.ENSP00000230990	0	0	0	0	0	0	0.4	0.857	0.91
EPGN	LDLR	9606.ENSP00000411898	9606.ENSP00000454071	0	0	0	0	0	0	0.5	0	0.499
EPS8	FGFR2	9606.ENSP00000494689	9606.ENSP00000410294	0	0	0	0	0	0	0	0.409	0.408
ERO1A	QSOX1	9606.ENSP00000379042	9606.ENSP00000356574	0	0	0	0	0.072	0	0	0.509	0.525
ERO1A	TXN	9606.ENSP00000379042	9606.ENSP00000363641	0	0	0	0	0.087	0.13	0	0.649	0.697
FBLN5	MGP	9606.ENSP00000345008	9606.ENSP00000228938	0	0	0	0	0.194	0	0	0.305	0.416
FBLN5	FBN1	9606.ENSP00000345008	9606.ENSP00000325527	0	0	0	0.689	0.19	0.238	0	0.884	0.922
FBLN5	PRELP	9606.ENSP00000345008	9606.ENSP00000343924	0	0	0	0	0.186	0.099	0	0.498	0.6
FBLN5	FMOD	9606.ENSP00000345008	9606.ENSP00000347041	0	0	0	0	0.231	0.099	0	0.348	0.509
FBLN5	OGN	9606.ENSP00000345008	9606.ENSP00000364711	0	0	0	0	0.267	0.099	0	0.356	0.538
FBLN5	MFAP4	9606.ENSP00000345008	9606.ENSP00000378957	0	0	0	0	0.366	0.069	0.5	0.527	0.842
FBN1	MGP	9606.ENSP00000325527	9606.ENSP00000228938	0	0	0	0	0.139	0	0	0.345	0.412
FBN1	VCAN	9606.ENSP00000325527	9606.ENSP00000265077	0	0	0	0	0.169	0.292	0	0.86	0.91
FBN1	MMP1	9606.ENSP00000325527	9606.ENSP00000322788	0	0	0	0	0.179	0	0	0.63	0.683
FBN1	PRELP	9606.ENSP00000325527	9606.ENSP00000343924	0	0	0	0	0.098	0.099	0	0.349	0.424
FBN1	OMD	9606.ENSP00000325527	9606.ENSP00000364700	0	0	0	0	0.178	0.099	0	0.34	0.468
FBN1	OGN	9606.ENSP00000325527	9606.ENSP00000364711	0	0	0	0	0.193	0.099	0	0.398	0.525
FBN1	FMOD	9606.ENSP00000325527	9606.ENSP00000347041	0	0	0	0	0.248	0.099	0	0.489	0.624
FBN1	MFAP4	9606.ENSP00000325527	9606.ENSP00000378957	0	0	0	0	0.214	0.333	0	0.841	0.909
FGF7	HBEGF	9606.ENSP00000267843	9606.ENSP00000230990	0	0	0	0	0	0	0	0.72	0.72
FGF7	IL1RN	9606.ENSP00000267843	9606.ENSP00000259206	0	0	0	0	0.091	0	0	0.393	0.425
FGF7	IL7	9606.ENSP00000267843	9606.ENSP00000263851	0	0	0	0	0.055	0	0	0.57	0.576
FGF7	SLIT3	9606.ENSP00000267843	9606.ENSP00000332164	0	0	0	0	0.138	0	0	0.351	0.417
FGF7	IL33	9606.ENSP00000267843	9606.ENSP00000370842	0	0	0	0	0.172	0	0	0.35	0.439
FGF7	PTHLH	9606.ENSP00000267843	9606.ENSP00000441765	0	0	0	0	0.042	0	0	0.44	0.441
FGF7	FRZB	9606.ENSP00000267843	9606.ENSP00000295113	0	0	0	0	0.092	0	0	0.43	0.461
FGF7	MMP1	9606.ENSP00000267843	9606.ENSP00000322788	0	0	0	0	0.073	0	0	0.474	0.492
FGF7	S100A13	9606.ENSP00000267843	9606.ENSP00000392767	0	0	0	0	0	0.046	0	0.491	0.493
FGF7	KIT	9606.ENSP00000267843	9606.ENSP00000288135	0	0	0	0	0.056	0.168	0.65	0.715	0.911
FGF7	FGFR2	9606.ENSP00000267843	9606.ENSP00000410294	0	0	0	0	0.047	0.858	0.9	0.997	0.999
FGFR2	KIT	9606.ENSP00000410294	9606.ENSP00000288135	0	0	0	0.714	0.078	0.099	0	0.479	0.529
FGFR2	PDGFD	9606.ENSP00000410294	9606.ENSP00000376865	0	0	0	0	0.042	0	0.65	0.231	0.719
FGFR2	LIFR	9606.ENSP00000410294	9606.ENSP00000398368	0	0	0	0	0.067	0	0	0.454	0.468
FMOD	MGP	9606.ENSP00000347041	9606.ENSP00000228938	0	0	0	0	0.323	0	0	0.398	0.575
FMOD	VCAN	9606.ENSP00000347041	9606.ENSP00000265077	0	0	0	0	0.082	0.099	0	0.742	0.767
FMOD	MMP1	9606.ENSP00000347041	9606.ENSP00000322788	0	0	0	0	0.126	0	0	0.373	0.429
FMOD	THBS4	9606.ENSP00000347041	9606.ENSP00000339730	0	0	0	0	0.166	0.099	0	0.506	0.596
FMOD	PRELP	9606.ENSP00000347041	9606.ENSP00000343924	0	0	0.104	0.87	0.273	0	0.5	0.49	0.811
FMOD	MFAP4	9606.ENSP00000347041	9606.ENSP00000378957	0	0	0	0	0.244	0	0	0.312	0.457
FMOD	PRG4	9606.ENSP00000347041	9606.ENSP00000399679	0	0	0	0	0.054	0	0	0.507	0.513
FMOD	OMD	9606.ENSP00000347041	9606.ENSP00000364700	0	0	0.122	0.83	0.17	0	0.5	0.487	0.788
FMOD	OGN	9606.ENSP00000347041	9606.ENSP00000364711	0	0.011	0	0.628	0.23	0	0.5	0.565	0.818
FNDC1	MXRA5	9606.ENSP00000297267	9606.ENSP00000217939	0	0	0	0	0.422	0	0	0.393	0.634
FNDC1	SFRP2	9606.ENSP00000297267	9606.ENSP00000274063	0	0	0	0	0.393	0	0	0.228	0.511
FRZB	SFRP2	9606.ENSP00000295113	9606.ENSP00000274063	0	0	0	0.66	0.087	0	0	0.4	0.429
FRZB	WIF1	9606.ENSP00000295113	9606.ENSP00000286574	0	0	0	0	0.072	0.053	0	0.893	0.898
FRZB	OGN	9606.ENSP00000295113	9606.ENSP00000364711	0	0	0	0	0.178	0	0	0.304	0.404
GPX3	MGP	9606.ENSP00000373477	9606.ENSP00000228938	0	0	0	0	0.111	0	0	0.39	0.435
GPX3	TXN	9606.ENSP00000373477	9606.ENSP00000363641	0	0	0	0	0.087	0.126	0	0.913	0.925
HBEGF	LIFR	9606.ENSP00000230990	9606.ENSP00000398368	0	0	0	0	0	0	0	0.461	0.461
HBEGF	LDLR	9606.ENSP00000230990	9606.ENSP00000454071	0	0	0	0	0.103	0	0.5	0	0.532
HBEGF	LCN2	9606.ENSP00000230990	9606.ENSP00000362108	0	0	0	0	0.045	0	0	0.667	0.668
HBEGF	SLPI	9606.ENSP00000230990	9606.ENSP00000342082	0	0	0	0	0	0	0	0.68	0.68
IL1RN	TREM1	9606.ENSP00000259206	9606.ENSP00000244709	0	0	0	0	0.349	0	0	0.486	0.651
IL1RN	S100A9	9606.ENSP00000259206	9606.ENSP00000357727	0	0	0	0	0.389	0	0	0.208	0.496
IL1RN	IL7	9606.ENSP00000259206	9606.ENSP00000263851	0	0	0	0	0.062	0	0	0.49	0.501
IL1RN	LCN2	9606.ENSP00000259206	9606.ENSP00000362108	0	0	0	0	0.123	0	0	0.493	0.536
IL1RN	S100A8	9606.ENSP00000259206	9606.ENSP00000357721	0	0	0	0	0.298	0	0	0.386	0.55
IL1RN	S100A12	9606.ENSP00000259206	9606.ENSP00000357726	0	0	0	0	0.375	0	0	0.375	0.593
IL1RN	MMP1	9606.ENSP00000259206	9606.ENSP00000322788	0	0	0	0	0.099	0	0	0.589	0.613
IL1RN	IL33	9606.ENSP00000259206	9606.ENSP00000370842	0	0	0	0	0.097	0	0	0.595	0.619
IL20	LIFR	9606.ENSP00000356065	9606.ENSP00000398368	0	0	0	0	0	0	0.65	0	0.65
IL20	IL24	9606.ENSP00000356065	9606.ENSP00000375795	0	0	0.114	0.776	0.21	0	0.9	0.147	0.932
IL24	S100A7	9606.ENSP00000375795	9606.ENSP00000357711	0	0	0	0	0.063	0	0	0.392	0.405
IL24	S100A12	9606.ENSP00000375795	9606.ENSP00000357726	0	0	0	0	0.074	0	0	0.392	0.413
IL24	IL33	9606.ENSP00000375795	9606.ENSP00000370842	0	0	0	0	0.044	0	0	0.403	0.404
IL24	LIFR	9606.ENSP00000375795	9606.ENSP00000398368	0	0	0	0	0	0	0.65	0.085	0.666
IL33	LYVE1	9606.ENSP00000370842	9606.ENSP00000256178	0	0	0	0	0.197	0	0	0.296	0.411
IL33	IL37	9606.ENSP00000370842	9606.ENSP00000263326	0	0	0	0	0.068	0	0	0.697	0.705
IL33	IL7	9606.ENSP00000370842	9606.ENSP00000263851	0	0	0	0	0.123	0	0	0.664	0.693
IL33	KIT	9606.ENSP00000370842	9606.ENSP00000288135	0	0	0	0	0.122	0	0	0.507	0.549
IL33	TLR3	9606.ENSP00000370842	9606.ENSP00000296795	0	0	0	0	0.08	0	0	0.516	0.536
IL33	S100A9	9606.ENSP00000370842	9606.ENSP00000357727	0	0	0	0	0.096	0	0	0.397	0.431
IL7	TLR3	9606.ENSP00000263851	9606.ENSP00000296795	0	0	0	0	0.168	0	0	0.447	0.52
IL7	LIFR	9606.ENSP00000263851	9606.ENSP00000398368	0	0	0	0	0	0	0.65	0.177	0.699
IL7	KIT	9606.ENSP00000263851	9606.ENSP00000288135	0	0	0	0	0.087	0	0	0.825	0.834
IVL	KRT6B	9606.ENSP00000357753	9606.ENSP00000252252	0	0	0	0	0.182	0	0	0.323	0.422
IVL	KRT16	9606.ENSP00000357753	9606.ENSP00000301653	0	0	0	0	0.21	0	0	0.609	0.677
IVL	KRT2	9606.ENSP00000357753	9606.ENSP00000310861	0	0	0	0	0.081	0	0	0.378	0.403
IVL	PGLYRP4	9606.ENSP00000357753	9606.ENSP00000352672	0	0	0	0	0.198	0	0	0.561	0.633
IVL	S100A7	9606.ENSP00000357753	9606.ENSP00000357711	0	0	0	0	0.197	0	0	0.542	0.616
IVL	KRT6A	9606.ENSP00000357753	9606.ENSP00000369317	0	0	0	0	0.195	0	0	0.29	0.404
IVL	KLK6	9606.ENSP00000357753	9606.ENSP00000366047	0	0	0	0	0.074	0.107	0	0.585	0.627
KIT	LYVE1	9606.ENSP00000288135	9606.ENSP00000256178	0	0	0	0	0.111	0.052	0	0.356	0.41
KIT	WIF1	9606.ENSP00000288135	9606.ENSP00000286574	0	0	0	0	0.089	0	0	0.454	0.481
KIT	PDGFD	9606.ENSP00000288135	9606.ENSP00000376865	0	0	0	0	0.073	0	0.65	0.249	0.735
KLK10	KRT6B	9606.ENSP00000311746	9606.ENSP00000252252	0	0	0	0	0.263	0.107	0	0.222	0.443
KLK10	KRT6A	9606.ENSP00000311746	9606.ENSP00000369317	0	0	0	0	0.195	0.107	0	0.232	0.4
KLK10	KLK6	9606.ENSP00000311746	9606.ENSP00000366047	0	0	0.097	0.885	0.478	0	0	0.153	0.566
KLK6	KRT6B	9606.ENSP00000366047	9606.ENSP00000252252	0	0	0	0	0.214	0.107	0	0.4	0.542
KLK6	KRT16	9606.ENSP00000366047	9606.ENSP00000301653	0	0	0	0	0.191	0.107	0	0.323	0.469
KLK9	KRT16	9606.ENSP00000469417	9606.ENSP00000301653	0	0	0	0	0.15	0.107	0	0.444	0.542
KLK9	S100A7A	9606.ENSP00000469417	9606.ENSP00000357718	0	0	0	0	0.084	0	0	0.519	0.541
KRT16	KRT37	9606.ENSP00000301653	9606.ENSP00000225550	0	0	0	0.881	0.067	0	0.4	0.066	0.431
KRT16	KRT75	9606.ENSP00000301653	9606.ENSP00000252245	0	0	0.139	0.719	0.215	0.046	0	0.258	0.458
KRT16	KRT6C	9606.ENSP00000301653	9606.ENSP00000252250	0	0	0.094	0.749	0.38	0.088	0	0.142	0.502
KRT16	KRT6B	9606.ENSP00000301653	9606.ENSP00000252252	0	0	0.091	0.746	0.794	0.046	0	0.696	0.938
KRT16	S100A7A	9606.ENSP00000301653	9606.ENSP00000357718	0	0	0	0	0.138	0	0	0.576	0.619
KRT16	S100A7	9606.ENSP00000301653	9606.ENSP00000357711	0	0	0	0	0.337	0	0	0.737	0.818
KRT16	KRT6A	9606.ENSP00000301653	9606.ENSP00000369317	0	0	0.09	0.75	0.661	0.084	0	0.775	0.928
KRT2	KRT75	9606.ENSP00000310861	9606.ENSP00000252245	0	0	0.061	0.951	0.074	0	0.4	0.054	0.44
KRT2	KRT6C	9606.ENSP00000310861	9606.ENSP00000252250	0	0	0.056	0.958	0.084	0	0.4	0.054	0.443
KRT2	KRT6B	9606.ENSP00000310861	9606.ENSP00000252252	0	0	0.055	0.958	0.067	0	0.4	0.443	0.666
KRT2	KRT6A	9606.ENSP00000310861	9606.ENSP00000369317	0	0	0.056	0.958	0.067	0	0.4	0.075	0.445
KRT6A	KRT75	9606.ENSP00000369317	9606.ENSP00000252245	0	0	0.052	0.975	0.181	0	0.4	0.062	0.505
KRT6A	KRT6C	9606.ENSP00000369317	9606.ENSP00000252250	0	0	0.047	0.987	0.53	0	0.4	0.051	0.71
KRT6A	KRT6B	9606.ENSP00000369317	9606.ENSP00000252252	0	0	0.047	0.987	0.815	0	0.4	0.053	0.886
KRT6A	UPK1B	9606.ENSP00000369317	9606.ENSP00000264234	0	0	0	0	0.109	0	0	0.385	0.429
KRT6A	S100A7	9606.ENSP00000369317	9606.ENSP00000357711	0	0	0	0	0.24	0	0	0.53	0.627
KRT6A	S100A7A	9606.ENSP00000369317	9606.ENSP00000357718	0	0	0	0	0.098	0	0	0.427	0.461
KRT6A	S100A12	9606.ENSP00000369317	9606.ENSP00000357726	0	0	0	0	0.091	0.099	0	0.385	0.452
KRT6B	KRT75	9606.ENSP00000252252	9606.ENSP00000252245	0	0	0.053	0.974	0.264	0	0.4	0.063	0.555
KRT6B	KRT6C	9606.ENSP00000252252	9606.ENSP00000252250	0	0	0.047	0.987	0.631	0	0.4	0.048	0.772
KRT6B	S100A7A	9606.ENSP00000252252	9606.ENSP00000357718	0	0	0	0	0.127	0	0	0.357	0.415
KRT6B	S100A7	9606.ENSP00000252252	9606.ENSP00000357711	0	0	0	0	0.258	0	0	0.524	0.632
KRT6C	KRT75	9606.ENSP00000252250	9606.ENSP00000252245	0	0	0.053	0.975	0.138	0	0.4	0.045	0.469
KRT6C	S100A12	9606.ENSP00000252250	9606.ENSP00000357726	0	0	0	0	0.051	0.099	0	0.376	0.42
KRT6C	S100A7	9606.ENSP00000252250	9606.ENSP00000357711	0	0	0	0	0.197	0	0	0.36	0.464
LCN2	MMP1	9606.ENSP00000362108	9606.ENSP00000322788	0	0	0	0	0.075	0	0.4	0.356	0.611
LCN2	SLPI	9606.ENSP00000362108	9606.ENSP00000342082	0	0	0	0	0.44	0.045	0	0.821	0.896
LCN2	S100A7	9606.ENSP00000362108	9606.ENSP00000357711	0	0	0	0	0.097	0	0	0.512	0.54
LCN2	S100A8	9606.ENSP00000362108	9606.ENSP00000357721	0	0	0	0	0.267	0.064	0	0.377	0.535
LCN2	S100A12	9606.ENSP00000362108	9606.ENSP00000357726	0	0	0	0	0.25	0.064	0	0.493	0.613
LCN2	S100A9	9606.ENSP00000362108	9606.ENSP00000357727	0	0	0	0	0.303	0.064	0	0.426	0.593
LYVE1	VCAN	9606.ENSP00000256178	9606.ENSP00000265077	0	0	0	0	0.049	0.095	0	0.807	0.819
MFAP4	PRELP	9606.ENSP00000378957	9606.ENSP00000343924	0	0	0	0	0.234	0	0	0.323	0.459
MFAP4	OGN	9606.ENSP00000378957	9606.ENSP00000364711	0	0	0	0	0.344	0	0	0.39	0.583
MGP	OMD	9606.ENSP00000228938	9606.ENSP00000364700	0	0	0	0	0.16	0	0	0.323	0.407
MGP	SPARCL1	9606.ENSP00000228938	9606.ENSP00000414856	0	0	0	0	0.307	0	0	0.301	0.495
MGP	OGN	9606.ENSP00000228938	9606.ENSP00000364711	0	0	0	0	0.237	0	0	0.366	0.496
MGP	PROS1	9606.ENSP00000228938	9606.ENSP00000377783	0	0	0	0	0.1	0	0	0.872	0.88
MMP1	VCAN	9606.ENSP00000322788	9606.ENSP00000265077	0	0	0	0	0.072	0	0	0.617	0.629
NPTX1	OGN	9606.ENSP00000307549	9606.ENSP00000364711	0	0	0	0	0	0.43	0	0.058	0.44
OGN	VCAN	9606.ENSP00000364711	9606.ENSP00000265077	0	0	0	0	0.058	0.099	0	0.707	0.729
OGN	THBS4	9606.ENSP00000364711	9606.ENSP00000339730	0	0	0	0	0.211	0.099	0	0.327	0.48
OGN	PRELP	9606.ENSP00000364711	9606.ENSP00000343924	0	0.042	0	0.624	0.186	0	0.5	0.548	0.8
OGN	OMD	9606.ENSP00000364711	9606.ENSP00000364700	0	0.008	0	0.638	0.731	0	0.5	0.633	0.946
OMD	THBS4	9606.ENSP00000364700	9606.ENSP00000339730	0	0	0	0	0.181	0.099	0	0.277	0.421
OMD	PRELP	9606.ENSP00000364700	9606.ENSP00000343924	0	0	0.112	0.853	0.268	0	0.5	0.495	0.814
PGAM1	TXN	9606.ENSP00000359991	9606.ENSP00000363641	0	0	0	0	0.182	0.181	0	0.279	0.475
PIP	PRR4	9606.ENSP00000291009	9606.ENSP00000228811	0	0	0	0	0.074	0	0	0.541	0.556
PIP	S100A9	9606.ENSP00000291009	9606.ENSP00000357727	0	0	0	0	0.053	0.226	0	0.4	0.521
PRELP	PRG4	9606.ENSP00000343924	9606.ENSP00000399679	0	0	0	0	0.072	0	0	0.395	0.414
PRG4	VCAN	9606.ENSP00000399679	9606.ENSP00000265077	0	0	0	0	0.042	0	0	0.542	0.542
PRR4	S100A9	9606.ENSP00000228811	9606.ENSP00000357727	0	0	0	0	0	0.198	0	0.348	0.454
QSOX1	SLPI	9606.ENSP00000356574	9606.ENSP00000342082	0	0	0	0	0.076	0	0	0.384	0.406
QSOX1	TXN	9606.ENSP00000356574	9606.ENSP00000363641	0	0	0	0	0.043	0	0	0.799	0.799
S100A12	TREM1	9606.ENSP00000357726	9606.ENSP00000244709	0	0	0	0	0.434	0	0	0.295	0.584
S100A12	SLPI	9606.ENSP00000357726	9606.ENSP00000342082	0	0	0	0	0.143	0.095	0	0.295	0.406
S100A12	S100A7	9606.ENSP00000357726	9606.ENSP00000357711	0	0	0	0	0.118	0	0	0.931	0.936
S100A12	S100A7A	9606.ENSP00000357726	9606.ENSP00000357718	0	0	0	0	0.122	0	0	0.581	0.616
S100A12	S100A8	9606.ENSP00000357726	9606.ENSP00000357721	0	0	0	0.846	0.988	0.046	0	0.591	0.995
S100A12	S100A9	9606.ENSP00000357726	9606.ENSP00000357727	0	0	0.079	0.908	0.892	0	0	0.452	0.94
S100A13	S100A7	9606.ENSP00000392767	9606.ENSP00000357711	0	0	0	0	0	0	0	0.584	0.584
S100A13	S100A7A	9606.ENSP00000392767	9606.ENSP00000357718	0	0	0	0	0	0	0	0.546	0.546
S100A7	SLPI	9606.ENSP00000357711	9606.ENSP00000342082	0	0	0	0	0.103	0	0	0.404	0.442
S100A7	S100A8	9606.ENSP00000357711	9606.ENSP00000357721	0	0	0	0	0.398	0.303	0	0.507	0.775
S100A7	S100A9	9606.ENSP00000357711	9606.ENSP00000357727	0	0	0	0	0.4	0.309	0	0.698	0.863
S100A7	S100A7A	9606.ENSP00000357711	9606.ENSP00000357718	0	0	0.049	0.981	0.634	0	0.9	0.054	0.962
S100A7A	S100A9	9606.ENSP00000357718	9606.ENSP00000357727	0	0	0	0	0.149	0	0	0.327	0.402
S100A7A	S100A8	9606.ENSP00000357718	9606.ENSP00000357721	0	0	0	0	0.183	0	0	0.299	0.402
S100A8	TREM1	9606.ENSP00000357721	9606.ENSP00000244709	0	0	0	0	0.429	0	0	0.167	0.504
S100A8	S100A9	9606.ENSP00000357721	9606.ENSP00000357727	0	0	0.125	0.794	0.999	0.977	0.9	0.988	0.999
S100A9	TREM1	9606.ENSP00000357727	9606.ENSP00000244709	0	0	0	0	0.429	0	0	0.226	0.539
S100A9	SLPI	9606.ENSP00000357727	9606.ENSP00000342082	0	0	0	0	0.251	0.095	0	0.307	0.489
SFRP2	THBS4	9606.ENSP00000274063	9606.ENSP00000339730	0	0	0	0	0.27	0.045	0	0.241	0.425
SFRP2	WIF1	9606.ENSP00000274063	9606.ENSP00000286574	0	0	0	0	0.077	0.067	0	0.736	0.753
SLIT2	SLIT3	9606.ENSP00000422591	9606.ENSP00000332164	0	0	0.054	0.972	0.184	0	0.5	0.061	0.589
SPARCL1	THBS4	9606.ENSP00000414856	9606.ENSP00000339730	0	0	0	0	0.137	0.07	0	0.447	0.517
