# Supplementary material for: Key extracellular proteins and TF-miRNA co-regulatory network in diabetic foot ulcer: Bioinformatics and experimental insights
Source: PLoS One. 2024 Jul 22;19(7):e0307205. doi: 10.1371/journal.pone.0307205 (PMC11262672; doi:10.1371/journal.pone.0307205)
Supplement: S8 Table — (XLSX) [file pone.0307205.s009.xlsx]

## Sheet: Sheet1
	FOMD						LUM
	Group	n	mean	sd	se		Group	n	mean	sd	se
	Control	12	1.21624	0.742033	0.214206		Control	12	1.05548	0.377708	0.109035
	DFU	12	1.86128	0.668454	0.192966		DFU	12	4.12035	1.45726	0.420674
	S100A12						VCAN
	Group	n	mean	sd	se		Group	n	mean	sd	se
	Control	12	1.24211	0.805637	0.232567		Control	12	1.20071	0.570599	0.164718
	DFU	12	3.0623	0.966122	0.278895		DFU	12	2.72836	0.636205	0.183656
